# Supplementary material for: Full-length RNA sequencing and single-nucleus sequencing deciphers programmed cell death and developmental trajectories in laticiferous canals of Decaisnea insignis fruits
Source: Front Plant Sci. 2024 Aug 13;15:1446561. doi: 10.3389/fpls.2024.1446561 (PMC11369900; doi:10.3389/fpls.2024.1446561)
Supplement: Supplementary Table 1 — All cell clusters up-regulated gene list (Top50). [file Table_1.xlsx]

## Sheet: Claster0
Target_Cluster	Number	Gene ID	Gene Name	Target_Cluster_pct	Other_Cluster_pct	Target_Cluster_mean	Other_Cluster_mean	Log2FC	Pvalue	Qvalue	Description	KEGG_A_class	KEGG_B_class	Pathway	K_ID	GO Component	GO Function	GO Process
0	1	Isoform0000042	ycf68-1	0.998	0.998	474.042	197.013	1.26672	0	0	KAG9455499.1 hypothetical protein H6P81_000007 [Aristolochia fimbriata]	-	-	-	-	-	-	-
0	2	Isoform0058440	Isoform0058440	0.569	0.574	7.22167	3.38648	1.09254	0	0	RYR67724.1 hypothetical protein Ahy_A03g014116 isoform A [Arachis hypogaea]	-	-	-	-	-	-	-
0	3	Isoform0058428	DIR1	0.69	0.67	12.5918	6.39226	0.978092	0	0	PIA35866.1 hypothetical protein AQUCO_03400035v1 [Aquilegia coerulea]	-	-	-	-	-	-	-
0	4	Isoform0003267	TAR1-A	0.999	0.999	604.712	313.924	0.945831	0	0	XP_009366572.1 PREDICTED: uncharacterized protein LOC103956333 [Pyrus x bretschneideri]	-	-	-	-	-	-	-
0	5	Isoform0004551	TAR1-A	1	1	977.995	520.064	0.911139	0	0	KAG5129007.1 hypothetical protein JHK84_035404 [Glycine max]	-	-	-	-	-	-	-
0	6	Isoform0058113	SD2	0.92	0.919	31.5512	17.0064	0.891614	0	0	XP_023902333.1 defensin Ec-AMP-D2-like [Quercus suber]	-	-	-	-	GO:0005575//cellular_component;GO:0005576//extracellular region;GO:0005618//cell wall;GO:0005886//plasma membrane;GO:0009505//plant-type cell wall;GO:0016020//membrane;GO:0030312//external encapsulating structure;GO:0071944//cell periphery	-	GO:0001906//cell killing;GO:0006950//response to stress;GO:0006952//defense response;GO:0008150//biological_process;GO:0009605//response to external stimulus;GO:0009607//response to biotic stimulus;GO:0009620//response to fungus;GO:0031640//killing of cells of other organism;GO:0035821//modulation of process of other organism;GO:0043207//response to external biotic stimulus;GO:0044364//disruption…
0	7	Isoform0003357	psbC	0.961	0.969	50.1717	28.9988	0.790879	0	0	KAG9438621.1 hypothetical protein H6P81_021444 [Aristolochia fimbriata]	Metabolism;Metabolism	Global and overview maps;Energy metabolism	ko01100//Metabolic pathways;ko00195//Photosynthesis	K02705;K02705	GO:0009521//photosystem;GO:0009523//photosystem II;GO:0009538//photosystem I reaction center;GO:0009539//photosystem II reaction center;GO:0016020//membrane;GO:0030075//bacterial thylakoid;GO:0030096//plasma membrane-derived thylakoid photosystem II	GO:0003674//molecular_function;GO:0005488//binding;GO:0009055//electron transfer activity;GO:0016168//chlorophyll binding;GO:0045156//electron transporter, transferring electrons within the cyclic electron transport pathway of photosynthesis activity	GO:0009765//photosynthesis, light harvesting;GO:0009767//photosynthetic electron transport chain;GO:0009769//photosynthesis, light harvesting in photosystem II;GO:0009772//photosynthetic electron transport in photosystem II;GO:0015979//photosynthesis;GO:0019684//photosynthesis, light reaction;GO:0042549//photosystem II stabilization
0	8	Isoform0055103	CAB37	0.782	0.833	15.8893	9.65138	0.719246	0	0	KDP29912.1 hypothetical protein JCGZ_18481 [Jatropha curcas]	Metabolism;Metabolism	Global and overview maps;Energy metabolism	ko01100//Metabolic pathways;ko00196//Photosynthesis - antenna proteins	K08913;K08913	GO:0005575//cellular_component;GO:0005622//intracellular anatomical structure;GO:0005737//cytoplasm;GO:0009507//chloroplast;GO:0009521//photosystem;GO:0009522//photosystem I;GO:0009523//photosystem II;GO:0009534//chloroplast thylakoid;GO:0009535//chloroplast thylakoid membrane;GO:0009536//plastid;GO:0009579//thylakoid;GO:0016020//membrane;GO:0016021//integral component of membrane;GO:0031224//int…	GO:0003674//molecular_function;GO:0005488//binding;GO:0016168//chlorophyll binding;GO:0043167//ion binding;GO:0043168//anion binding;GO:0043169//cation binding;GO:0046872//metal ion binding;GO:0046906//tetrapyrrole binding;GO:0097159//organic cyclic compound binding;GO:1901363//heterocyclic compound binding	GO:0006091//generation of precursor metabolites and energy;GO:0006464//cellular protein modification process;GO:0006807//nitrogen compound metabolic process;GO:0008150//biological_process;GO:0008152//metabolic process;GO:0009765//photosynthesis, light harvesting;GO:0009987//cellular process;GO:0015979//photosynthesis;GO:0018298//protein-chromophore linkage;GO:0019538//protein metabolic process;GO…
0	9	Isoform0058527	RPL37C	0.758	0.82	12.0868	7.43399	0.701224	0	0	KAF8407045.1 hypothetical protein HHK36_006170 [Tetracentron sinense]	Genetic Information Processing	Translation	ko03010//Ribosome	K02922	GO:0005840//ribosome	GO:0003735//structural constituent of ribosome	GO:0006412//translation
0	10	Isoform0054704	CAB40	0.806	0.841	16.9283	10.6231	0.672227	0	0	KAF8413597.1 hypothetical protein HHK36_001589 [Tetracentron sinense]	Metabolism;Metabolism	Global and overview maps;Energy metabolism	ko01100//Metabolic pathways;ko00196//Photosynthesis - antenna proteins	K08912;K08912	-	-	-
0	11	Isoform0053289	CAB40	0.778	0.852	15.688	10.6349	0.560859	0	0	ABF17940.1 putative chloroplast chlorophyll a/b-binding protein [Carya cathayensis]	Metabolism;Metabolism	Global and overview maps;Energy metabolism	ko01100//Metabolic pathways;ko00196//Photosynthesis - antenna proteins	K08912;K08912	-	-	-
0	12	Isoform0049788	pKIWI504	0.945	0.974	50.052	37.5576	0.414323	0	0	AWI62539.1 metallothionein protein type 2b [Persea americana var. drymifolia] [Persea americana]	-	-	-	-	GO:0005840//ribosome	GO:0003735//structural constituent of ribosome;GO:0046872//metal ion binding	GO:0006412//translation
0	13	Isoform0058241	RPL36A	0.834	0.913	15.7619	11.788	0.419124	4.51328e-293	1.00466e-288	KAH7840254.1 hypothetical protein Vadar_014789 [Vaccinium darrowii]	Genetic Information Processing	Translation	ko03010//Ribosome	K02920	GO:0005840//ribosome;GO:0016020//membrane	GO:0003735//structural constituent of ribosome	GO:0006412//translation
0	14	Isoform0058676	CDT5	0.652	0.709	9.59564	5.67155	0.758635	1.74786e-288	3.89075e-284	RRT73526.1 hypothetical protein B296_00033256 [Ensete ventricosum]	-	-	-	-	-	-	-
0	15	Isoform0057956	RPL23A	0.852	0.929	17.6372	13.6587	0.368796	5.33339e-260	1.18721e-255	AAP80667.1 ribosomal Pr 117, partial [Triticum aestivum]	Genetic Information Processing	Translation	ko03010//Ribosome	K02894	GO:0000315//organellar large ribosomal subunit;GO:0005840//ribosome;GO:0022625//cytosolic large ribosomal subunit	GO:0003735//structural constituent of ribosome	GO:0006412//translation
0	16	Isoform0056461	TCTP	0.772	0.881	12.4122	9.14392	0.440877	2.44782e-226	5.44885e-222	XP_045816171.1 translationally-controlled tumor protein homolog [Trifolium pratense]	-	-	-	-	GO:0005575//cellular_component;GO:0005622//intracellular anatomical structure;GO:0005634//nucleus;GO:0005737//cytoplasm;GO:0043226//organelle;GO:0043227//membrane-bounded organelle;GO:0043229//intracellular organelle;GO:0043231//intracellular membrane-bounded organelle	GO:0003674//molecular_function;GO:0005488//binding;GO:0005509//calcium ion binding;GO:0005515//protein binding;GO:0008017//microtubule binding;GO:0008092//cytoskeletal protein binding;GO:0015631//tubulin binding;GO:0043167//ion binding;GO:0043169//cation binding;GO:0046872//metal ion binding	GO:0008150//biological_process;GO:0009987//cellular process;GO:0030154//cell differentiation;GO:0032502//developmental process;GO:0042127//regulation of cell population proliferation;GO:0048869//cellular developmental process;GO:0050789//regulation of biological process;GO:0050794//regulation of cellular process;GO:0065007//biological regulation
0	17	Isoform0058490	RPL38A	0.813	0.885	15.8137	12.1503	0.380188	1.83398e-216	4.08244e-212	XP_008793782.2 60S ribosomal protein L38 [Phoenix dactylifera]	Genetic Information Processing	Translation	ko03010//Ribosome	K02923	GO:0005840//ribosome	GO:0003735//structural constituent of ribosome	GO:0006412//translation;GO:0016070//RNA metabolic process
0	18	Isoform0057889	RPP2D	0.796	0.887	13.808	10.4773	0.398242	5.233e-206	1.16487e-201	OVA05964.1 Ribosomal protein L10/L12 [Macleaya cordata]	Genetic Information Processing	Translation	ko03010//Ribosome	K02943	GO:0005575//cellular_component;GO:0005622//intracellular anatomical structure;GO:0005737//cytoplasm;GO:0005829//cytosol;GO:0005840//ribosome;GO:0015934//large ribosomal subunit;GO:0022625//cytosolic large ribosomal subunit;GO:0022626//cytosolic ribosome;GO:0032991//protein-containing complex;GO:0043226//organelle;GO:0043228//non-membrane-bounded organelle;GO:0043229//intracellular organelle;GO:00…	GO:0003674//molecular_function;GO:0003735//structural constituent of ribosome;GO:0005198//structural molecule activity;GO:0005488//binding;GO:0044877//protein-containing complex binding	GO:0006412//translation;GO:0006414//translational elongation;GO:0006518//peptide metabolic process;GO:0006807//nitrogen compound metabolic process;GO:0008150//biological_process;GO:0008152//metabolic process;GO:0009058//biosynthetic process;GO:0009059//macromolecule biosynthetic process;GO:0009987//cellular process;GO:0010467//gene expression;GO:0019538//protein metabolic process;GO:0034641//cell…
0	19	Isoform0057563	SP1L1	0.77	0.879	12.6174	9.21258	0.453735	6.307e-205	1.40394e-200	PIA63131.1 hypothetical protein AQUCO_00200869v1 [Aquilegia coerulea]	-	-	-	-	-	-	-
0	20	Isoform0003941	Isoform0003941	0.768	0.843	12.715	9.40529	0.434985	3.15769e-197	7.02903e-193	-	-	-	-	-	GO:0005840//ribosome	GO:0003735//structural constituent of ribosome	GO:0006412//translation
0	21	Isoform0057937	RPL14B	0.739	0.848	11.2104	7.99746	0.487219	4.2901e-197	9.54975e-193	OIT05764.1 60s ribosomal protein l14-1, partial [Nicotiana attenuata]	Genetic Information Processing	Translation	ko03010//Ribosome	K02875	GO:0005840//ribosome	GO:0003735//structural constituent of ribosome	GO:0006412//translation
0	22	Isoform0056632	RPS14C	0.766	0.875	12.1125	8.93067	0.439654	8.21798e-188	1.82932e-183	CBI30860.3 unnamed protein product, partial [Vitis vinifera]	Genetic Information Processing	Translation	ko03010//Ribosome	K02955	GO:0005840//ribosome;GO:0022627//cytosolic small ribosomal subunit	GO:0003735//structural constituent of ribosome	GO:0006412//translation
0	23	Isoform0055293	Isoform0055293	0.641	0.688	17.2397	9.52734	0.855593	2.08589e-181	4.6432e-177	-	-	-	-	-	-	-	-
0	24	Isoform0056896	RBCS	0.793	0.895	22.4651	16.3603	0.457488	1.24205e-169	2.76481e-165	KAF6165752.1 hypothetical protein GIB67_012649 [Kingdonia uniflora]	Metabolism;Metabolism;Metabolism;Metabolism;Metabolism	Global and overview maps;Global and overview maps;Global and overview maps;Energy metabolism;Carbohydrate metabolism	ko01100//Metabolic pathways;ko01110//Biosynthesis of secondary metabolites;ko01200//Carbon metabolism;ko00710//Carbon fixation in photosynthetic organisms;ko00630//Glyoxylate and dicarboxylate metabolism	K01602;K01602;K01602;K01602;K01602	-	-	-
0	25	Isoform0058494	RPS27B	0.696	0.802	9.82789	6.91615	0.506912	1.04452e-166	2.3251e-162	XP_010279570.1 PREDICTED: 40S ribosomal protein S27-2-like [Nelumbo nucifera]	Genetic Information Processing	Translation	ko03010//Ribosome	K02978	GO:0005840//ribosome	GO:0003735//structural constituent of ribosome	GO:0006412//translation
0	26	Isoform0058644	tma7	0.649	0.736	8.49443	5.37908	0.659157	4.39041e-166	9.77305e-162	XP_020866390.1 translation machinery-associated protein 7 isoform X1 [Arabidopsis lyrata subsp. lyrata] [Arabidopsis lyrata]	-	-	-	-	-	-	-
0	27	Isoform0057578	UBICEP52-7	0.751	0.857	11.6156	8.56276	0.439912	9.03765e-163	2.01178e-158	VDC70205.1 unnamed protein product [Brassica rapa]	Genetic Information Processing;Genetic Information Processing	Translation;Folding, sorting and degradation	ko03010//Ribosome;ko04120//Ubiquitin mediated proteolysis	K02927;K02927	GO:0005840//ribosome	GO:0003735//structural constituent of ribosome;GO:0005515//protein binding	GO:0006289//nucleotide-excision repair;GO:0006412//translation
0	28	Isoform0008855	Isoform0008855	0.324	0.274	6.35259	2.90329	1.12966	9.23236e-139	2.05512e-134	-	-	-	-	-	-	-	-
0	29	Isoform0058612	RPL29A	0.769	0.866	12.7346	9.83739	0.372408	1.1395e-138	2.53653e-134	XP_018820705.1 60S ribosomal protein L29-1-like [Juglans regia]	Genetic Information Processing	Translation	ko03010//Ribosome	K02905	GO:0005575//cellular_component;GO:0005622//intracellular anatomical structure;GO:0005634//nucleus;GO:0005730//nucleolus;GO:0005737//cytoplasm;GO:0005829//cytosol;GO:0005840//ribosome;GO:0015934//large ribosomal subunit;GO:0022625//cytosolic large ribosomal subunit;GO:0022626//cytosolic ribosome;GO:0031974//membrane-enclosed lumen;GO:0031981//nuclear lumen;GO:0032991//protein-containing complex;GO…	GO:0003674//molecular_function;GO:0003735//structural constituent of ribosome;GO:0005198//structural molecule activity	GO:0002181//cytoplasmic translation;GO:0006412//translation;GO:0006518//peptide metabolic process;GO:0006807//nitrogen compound metabolic process;GO:0008150//biological_process;GO:0008152//metabolic process;GO:0009058//biosynthetic process;GO:0009059//macromolecule biosynthetic process;GO:0009987//cellular process;GO:0010467//gene expression;GO:0019538//protein metabolic process;GO:0034641//cellu…
0	30	Isoform0058345	SD2	0.482	0.485	5.82645	3.03828	0.939362	2.00618e-138	4.46576e-134	KAA8532364.1 hypothetical protein F0562_032381 [Nyssa sinensis]	-	-	-	-	GO:0005575//cellular_component;GO:0005576//extracellular region;GO:0005618//cell wall;GO:0005886//plasma membrane;GO:0009505//plant-type cell wall;GO:0016020//membrane;GO:0030312//external encapsulating structure;GO:0071944//cell periphery	-	GO:0001906//cell killing;GO:0006950//response to stress;GO:0006952//defense response;GO:0008150//biological_process;GO:0009605//response to external stimulus;GO:0009607//response to biotic stimulus;GO:0009620//response to fungus;GO:0031640//killing of cells of other organism;GO:0035821//modulation of process of other organism;GO:0043207//response to external biotic stimulus;GO:0044364//disruption…
0	31	Isoform0057026	RPS12	0.729	0.85	10.8467	8.17498	0.407975	1.07703e-137	2.39747e-133	RWR77962.1 40S ribosomal protein S12-like protein isoform X1 [Cinnamomum micranthum f. kanehirae]	Genetic Information Processing	Translation	ko03010//Ribosome	K02951	-	-	-
0	32	Isoform0058342	DIR1	0.44	0.43	5.4481	2.66537	1.03142	2.33719e-126	5.20259e-122	PIA35866.1 hypothetical protein AQUCO_03400035v1 [Aquilegia coerulea]	-	-	-	-	-	-	-
0	33	Isoform0057767	Isoform0057767	0.589	0.685	7.55726	4.87	0.633941	8.56203e-113	1.90591e-108	DAD44309.1 TPA_asm: hypothetical protein HUJ06_002539 [Nelumbo nucifera]	-	-	-	-	GO:0009523//photosystem II;GO:0016020//membrane	-	GO:0015979//photosynthesis
0	34	Isoform0058158	Isoform0058158	0.618	0.714	7.92634	5.11708	0.631334	1.31565e-111	2.92863e-107	XP_019053208.1 PREDICTED: subtilisin-like protease SBT3.17 [Nelumbo nucifera]	-	-	-	-	-	-	-
0	35	Isoform0051461	ipdC	0.601	0.643	13.9524	8.50549	0.714052	1.36261e-110	3.03317e-106	XP_010270915.1 PREDICTED: nitronate monooxygenase-like [Nelumbo nucifera]	-	-	-	-	-	GO:0003824//catalytic activity;GO:0003938//IMP dehydrogenase activity;GO:0016491//oxidoreductase activity;GO:0018580//nitronate monooxygenase activity	GO:0009152//purine ribonucleotide biosynthetic process
0	36	Isoform0058092	Isoform0058092	0.67	0.759	10.342	7.23999	0.514454	2.27972e-105	5.07466e-101	-	-	-	-	-	-	-	-
0	37	Isoform0058173	CP12-1	0.558	0.636	7.04015	4.47693	0.653098	1.8837e-104	4.19312e-100	KAF9604566.1 hypothetical protein IFM89_008010 [Coptis chinensis]	-	-	-	-	-	-	-
0	38	Isoform0045924	AED3	0.489	0.511	5.99582	3.55141	0.755564	1.49755e-102	3.33355e-98	OVA01795.1 Peptidase A1 [Macleaya cordata]	-	-	-	-	-	-	-
0	39	Isoform0057474	RPL30	0.691	0.814	9.6162	7.01247	0.455543	7.35258e-93	1.63668e-88	XP_028062443.1 60S ribosomal protein L30 [Camellia sinensis]	Genetic Information Processing	Translation	ko03010//Ribosome	K02908	-	-	-
0	40	Isoform0027029	Isoform0027029	0.2	0.306	1.46379	1.11786	0.388973	4.58661e-89	1.02098e-84	-	-	-	-	-	-	-	-
0	41	Isoform0058498	At1g77710	0.172	0.265	1.24648	0.95273	0.38772	1.6156e-81	3.59633e-77	XP_042496622.1 ubiquitin-fold modifier 1 [Macadamia integrifolia]	-	-	-	-	GO:0005575//cellular_component;GO:0005622//intracellular anatomical structure;GO:0005634//nucleus;GO:0005737//cytoplasm;GO:0005783//endoplasmic reticulum;GO:0012505//endomembrane system;GO:0043226//organelle;GO:0043227//membrane-bounded organelle;GO:0043229//intracellular organelle;GO:0043231//intracellular membrane-bounded organelle	GO:0003674//molecular_function	GO:0003008//system process;GO:0006464//cellular protein modification process;GO:0006807//nitrogen compound metabolic process;GO:0006950//response to stress;GO:0008150//biological_process;GO:0008152//metabolic process;GO:0009966//regulation of signal transduction;GO:0009987//cellular process;GO:0010646//regulation of cell communication;GO:0010941//regulation of cell death;GO:0019538//protein metab…
0	42	Isoform0022071	SBT1.4	0.602	0.665	9.95521	6.83068	0.543422	1.84996e-79	4.11801e-75	OVA03786.1 Peptidase S8/S53 domain [Macleaya cordata]	-	-	-	-	-	GO:0008236//serine-type peptidase activity	GO:0006508//proteolysis;GO:0009306//protein secretion
0	43	Isoform0057112	Isoform0057112	0.222	0.327	1.68974	1.25232	0.432198	6.25878e-74	1.3932e-69	XP_030529238.1 54S ribosomal protein L51, mitochondrial [Rhodamnia argentea]	-	-	-	-	GO:0000313//organellar ribosome;GO:0000315//organellar large ribosomal subunit;GO:0005575//cellular_component;GO:0005622//intracellular anatomical structure;GO:0005737//cytoplasm;GO:0005739//mitochondrion;GO:0005740//mitochondrial envelope;GO:0005743//mitochondrial inner membrane;GO:0005759//mitochondrial matrix;GO:0005761//mitochondrial ribosome;GO:0005762//mitochondrial large ribosomal subunit;…	GO:0003674//molecular_function;GO:0003735//structural constituent of ribosome;GO:0005198//structural molecule activity	GO:0006412//translation;GO:0006414//translational elongation;GO:0006415//translational termination;GO:0006518//peptide metabolic process;GO:0006807//nitrogen compound metabolic process;GO:0008150//biological_process;GO:0008152//metabolic process;GO:0009058//biosynthetic process;GO:0009059//macromolecule biosynthetic process;GO:0009987//cellular process;GO:0010467//gene expression;GO:0016043//cell…
0	44	Isoform0057993	SUMO1	0.216	0.32	1.57249	1.18872	0.403633	1.66333e-72	3.70258e-68	XP_043811349.1 small ubiquitin-related modifier 1 [Manihot esculenta]	-	-	-	-	-	GO:0005515//protein binding	-
0	45	Isoform0057271	At5g42850	0.179	0.266	1.21082	0.932878	0.376219	2.61394e-71	5.81864e-67	XP_043714556.1 uncharacterized protein LOC122662920 [Telopea speciosissima]	-	-	-	-	-	-	-
0	46	Isoform0058192	Isoform0058192	0.235	0.346	1.72772	1.33001	0.377434	5.07639e-71	1.13e-66	KAF9598003.1 hypothetical protein IFM89_023575 [Coptis chinensis]	-	-	-	-	-	-	-
0	47	Isoform0057878	Isoform0057878	0.225	0.33	1.72502	1.29539	0.413226	4.85627e-68	1.08101e-63	-	-	-	-	-	GO:0005886//plasma membrane	GO:0005515//protein binding	GO:0043065//positive regulation of apoptotic process
0	48	Isoform0057143	FRO1	0.229	0.333	1.62782	1.25178	0.378962	1.49999e-66	3.33898e-62	OVA09391.1 NADH dehydrogenase ubiquinone Fe-S protein 4 [Macleaya cordata]	Metabolism;Metabolism	Global and overview maps;Energy metabolism	ko01100//Metabolic pathways;ko00190//Oxidative phosphorylation	K03937;K03937	-	GO:0016651//oxidoreductase activity, acting on NAD(P)H	GO:0022900//electron transport chain
0	49	Isoform0058649	At1g51650	0.214	0.312	1.59339	1.17673	0.437307	2.43873e-65	5.42861e-61	XP_010271264.1 PREDICTED: ATP synthase subunit epsilon, mitochondrial-like [Nelumbo nucifera]	Metabolism;Metabolism	Global and overview maps;Energy metabolism	ko01100//Metabolic pathways;ko00190//Oxidative phosphorylation	K02135;K02135	GO:0000275//mitochondrial proton-transporting ATP synthase complex, catalytic sector F(1)	GO:0046933//proton-transporting ATP synthase activity, rotational mechanism	GO:0015986//ATP synthesis coupled proton transport
0	50	Isoform0048102	RPP2D	0.217	0.317	1.7019	1.24683	0.448886	9.08337e-64	2.02196e-59	XP_024454719.1 60S acidic ribosomal protein P2B isoform X1 [Populus trichocarpa]	Genetic Information Processing	Translation	ko03010//Ribosome	K02943	-	-	-

## Sheet: Claster1
Target_Cluster	Number	Gene ID	Gene Name	Target_Cluster_pct	Other_Cluster_pct	Target_Cluster_mean	Other_Cluster_mean	Log2FC	Pvalue	Qvalue	Description	KEGG_A_class	KEGG_B_class	Pathway	K_ID	GO Component	GO Function	GO Process
1	1	Isoform0022247	PEPD	0.43	0.145	4.51684	0.938155	2.26742	0	0	DAD22114.1 TPA_asm: hypothetical protein HUJ06_023577 [Nelumbo nucifera]	-	-	-	-	GO:0005575//cellular_component;GO:0005622//intracellular anatomical structure;GO:0005634//nucleus;GO:0005654//nucleoplasm;GO:0031974//membrane-enclosed lumen;GO:0031981//nuclear lumen;GO:0043226//organelle;GO:0043227//membrane-bounded organelle;GO:0043229//intracellular organelle;GO:0043231//intracellular membrane-bounded organelle;GO:0043233//organelle lumen;GO:0070013//intracellular organelle l…	GO:0003674//molecular_function;GO:0003824//catalytic activity;GO:0004177//aminopeptidase activity;GO:0004180//carboxypeptidase activity;GO:0004181//metallocarboxypeptidase activity;GO:0005488//binding;GO:0008233//peptidase activity;GO:0008235//metalloexopeptidase activity;GO:0008237//metallopeptidase activity;GO:0008238//exopeptidase activity;GO:0016787//hydrolase activity;GO:0016805//dipeptidase…	GO:0006082//organic acid metabolic process;GO:0006508//proteolysis;GO:0006520//cellular amino acid metabolic process;GO:0006807//nitrogen compound metabolic process;GO:0008150//biological_process;GO:0008152//metabolic process;GO:0009056//catabolic process;GO:0009987//cellular process;GO:0019538//protein metabolic process;GO:0019752//carboxylic acid metabolic process;GO:0030574//collagen catabolic…
1	2	Isoform0056630	CYP75B3	0.558	0.19	5.83835	1.23683	2.23892	0	0	XP_010252632.1 PREDICTED: geraniol 8-hydroxylase-like [Nelumbo nucifera]	Metabolism;Metabolism	Global and overview maps;Metabolism of terpenoids and polyketides	ko01110//Biosynthesis of secondary metabolites;ko00902//Monoterpenoid biosynthesis	K23810;K23810	-	GO:0005506//iron ion binding;GO:0016705//oxidoreductase activity, acting on paired donors, with incorporation or reduction of molecular oxygen;GO:0020037//heme binding	-
1	3	Isoform0035460	At1g48100	0.358	0.143	2.8023	0.728256	1.9441	0	0	PIA40591.1 hypothetical protein AQUCO_02500355v1 [Aquilegia coerulea]	-	-	-	-	-	GO:0004650//polygalacturonase activity	GO:0005975//carbohydrate metabolic process
1	4	Isoform0014500	DTX33	0.416	0.186	5.1288	1.33827	1.93825	0	0	BAX73926.1 multidrug and toxic compound extrusion transporter 1 [Coptis japonica]	-	-	-	-	GO:0016020//membrane	GO:0015297//antiporter activity;GO:0042910//xenobiotic transmembrane transporter activity	GO:0006855//xenobiotic transmembrane transport;GO:0055085//transmembrane transport
1	5	Isoform0054366	CYP76B6	0.349	0.116	1.70624	0.474898	1.84513	0	0	XP_010252632.1 PREDICTED: geraniol 8-hydroxylase-like [Nelumbo nucifera]	Metabolism;Metabolism	Global and overview maps;Metabolism of terpenoids and polyketides	ko01110//Biosynthesis of secondary metabolites;ko00902//Monoterpenoid biosynthesis	K23810;K23810	-	GO:0005506//iron ion binding;GO:0016705//oxidoreductase activity, acting on paired donors, with incorporation or reduction of molecular oxygen;GO:0020037//heme binding	-
1	6	Isoform0030586	Isoform0030586	0.33	0.121	1.94078	0.554257	1.80801	0	0	RVW86839.1 LINE-1 reverse transcriptase-like [Vitis vinifera]	-	-	-	-	-	-	-
1	7	Isoform0051566	RE1	0.511	0.209	6.32224	1.86878	1.75834	0	0	XP_028102205.1 uncharacterized protein LOC114301452 [Camellia sinensis]	-	-	-	-	-	-	-
1	8	Isoform0006013	Isoform0006013	0.446	0.172	3.1692	0.942958	1.74885	0	0	RVW96165.1 Transposon TX1 uncharacterized 149 kDa protein [Vitis vinifera]	-	-	-	-	-	-	-
1	9	Isoform0015763	RE1	0.547	0.251	7.31736	2.19123	1.73958	0	0	XP_042501739.1 uncharacterized protein LOC122079386 isoform X2 [Macadamia integrifolia]	-	-	-	-	-	-	GO:0015074//DNA integration
1	10	Isoform0000437	NPF5.14	0.356	0.129	1.52749	0.474988	1.6852	0	0	XP_026382523.1 uncharacterized protein LOC113277692 [Papaver somniferum]	-	-	-	-	GO:0016020//membrane	GO:0004190//aspartic-type endopeptidase activity;GO:0015333//peptide:proton symporter activity	GO:0006508//proteolysis;GO:0015833//peptide transport
1	11	Isoform0003785	Isoform0003785	0.262	0.095	0.937209	0.30156	1.63592	0	0	-	-	-	-	-	-	-	-
1	12	Isoform0056537	LPPG	0.291	0.113	2.01127	0.67789	1.56898	0	0	PIA38622.1 hypothetical protein AQUCO_02700087v1 [Aquilegia coerulea]	Metabolism;Metabolism	Global and overview maps;Glycan biosynthesis and metabolism	ko01100//Metabolic pathways;ko00510//N-Glycan biosynthesis	K07252;K07252	GO:0005575//cellular_component;GO:0005622//intracellular anatomical structure;GO:0005737//cytoplasm;GO:0005773//vacuole;GO:0005783//endoplasmic reticulum;GO:0005789//endoplasmic reticulum membrane;GO:0009507//chloroplast;GO:0009526//plastid envelope;GO:0009528//plastid inner membrane;GO:0009536//plastid;GO:0009706//chloroplast inner membrane;GO:0009941//chloroplast envelope;GO:0012505//endomembra…	GO:0003674//molecular_function;GO:0003824//catalytic activity;GO:0008195//phosphatidate phosphatase activity;GO:0008474//palmitoyl-(protein) hydrolase activity;GO:0016462//pyrophosphatase activity;GO:0016787//hydrolase activity;GO:0016788//hydrolase activity, acting on ester bonds;GO:0016790//thiolester hydrolase activity;GO:0016791//phosphatase activity;GO:0016817//hydrolase activity, acting on …	GO:0000003//reproduction;GO:0002084//protein depalmitoylation;GO:0003006//developmental process involved in reproduction;GO:0006464//cellular protein modification process;GO:0006486//protein glycosylation;GO:0006487//protein N-linked glycosylation;GO:0006488//dolichol-linked oligosaccharide biosynthetic process;GO:0006489//dolichyl diphosphate biosynthetic process;GO:0006490//oligosaccharide-lipi…
1	13	Isoform0001053	Isoform0001053	0.334	0.126	1.58393	0.535558	1.56439	0	0	KAF8407471.1 hypothetical protein HHK36_006605 [Tetracentron sinense]	-	-	-	-	-	-	-
1	14	Isoform0034238	Isoform0034238	0.291	0.109	1.24038	0.421832	1.55605	0	0	-	-	-	-	-	-	-	-
1	15	Isoform0004149	PAE8	0.478	0.192	3.17124	1.08164	1.55182	0	0	XP_028074038.1 pectin acetylesterase 8-like [Camellia sinensis]	-	-	-	-	-	GO:0016787//hydrolase activity	-
1	16	Isoform0053031	Isoform0053031	0.343	0.136	2.04198	0.697789	1.5491	0	0	-	-	-	-	-	-	-	-
1	17	Isoform0018035	IDD5	0.325	0.121	1.509	0.517688	1.54344	0	0	XP_010270755.1 PREDICTED: protein indeterminate-domain 5, chloroplastic-like [Nelumbo nucifera]	-	-	-	-	-	-	-
1	18	Isoform0030779	ABCG7	0.329	0.118	1.19198	0.41366	1.52684	0	0	XP_010659096.1 PREDICTED: ABC transporter G family member 7 [Vitis vinifera]	-	-	-	-	-	-	-
1	19	Isoform0052801	Isoform0052801	0.27	0.108	1.05476	0.369409	1.51363	0	0	-	-	-	-	-	-	GO:0016636//oxidoreductase activity, acting on the CH-CH group of donors, iron-sulfur protein as acceptor;GO:0050897//cobalt ion binding	GO:0010024//phytochromobilin biosynthetic process
1	20	Isoform0043295	Isoform0043295	0.262	0.1	1.21837	0.427804	1.50994	0	0	KAF8388463.1 hypothetical protein HHK36_027135 [Tetracentron sinense]	-	-	-	-	-	-	-
1	21	Isoform0034145	PNC1	0.345	0.137	2.34696	0.832479	1.49531	0	0	XP_041022360.1 peroxisomal adenine nucleotide carrier 1-like [Juglans microcarpa x Juglans regia]	-	-	-	-	-	-	-
1	22	Isoform0024398	Isoform0024398	0.337	0.14	1.65107	0.589813	1.48508	0	0	-	-	-	-	-	-	-	-
1	23	Isoform0018208	BT1	0.466	0.243	3.87455	1.39304	1.47579	0	0	KAF8378178.1 hypothetical protein HHK36_029515 [Tetracentron sinense]	-	-	-	-	-	GO:0005515//protein binding	-
1	24	Isoform0038973	Isoform0038973	0.283	0.116	1.33652	0.482567	1.46968	0	0	-	-	-	-	-	-	-	-
1	25	Isoform0018001	Isoform0018001	0.311	0.126	1.33651	0.488852	1.451	0	0	-	-	-	-	-	-	-	-
1	26	Isoform0003551	Isoform0003551	0.308	0.121	1.14011	0.41708	1.45078	0	0	XP_022010390.1 paladin isoform X1 [Helianthus annuus]	-	-	-	-	-	-	-
1	27	Isoform0000915	Isoform0000915	0.567	0.249	4.23391	1.55216	1.44772	0	0	OVA00271.1 Lipase [Macleaya cordata]	-	-	-	-	-	-	GO:0006629//lipid metabolic process;GO:0016042//lipid catabolic process
1	28	Isoform0024763	ABCA7	0.343	0.138	1.59059	0.583369	1.44708	0	0	KAF6159969.1 hypothetical protein GIB67_033053 [Kingdonia uniflora]	-	-	-	-	GO:0005575//cellular_component;GO:0005622//intracellular anatomical structure;GO:0005886//plasma membrane;GO:0005911//cell-cell junction;GO:0009506//plasmodesma;GO:0016020//membrane;GO:0016021//integral component of membrane;GO:0030054//cell junction;GO:0031224//intrinsic component of membrane;GO:0043226//organelle;GO:0043227//membrane-bounded organelle;GO:0043229//intracellular organelle;GO:0043…	GO:0000166//nucleotide binding;GO:0003674//molecular_function;GO:0003824//catalytic activity;GO:0005215//transporter activity;GO:0005488//binding;GO:0005524//ATP binding;GO:0015399//primary active transmembrane transporter activity;GO:0016462//pyrophosphatase activity;GO:0016787//hydrolase activity;GO:0016817//hydrolase activity, acting on acid anhydrides;GO:0016818//hydrolase activity, acting on…	GO:0006810//transport;GO:0006869//lipid transport;GO:0008150//biological_process;GO:0010876//lipid localization;GO:0033036//macromolecule localization;GO:0051179//localization;GO:0051234//establishment of localization;GO:0055085//transmembrane transport;GO:0071702//organic substance transport
1	29	Isoform0029561	SS12	0.417	0.183	2.39213	0.878047	1.44593	0	0	OVA20399.1 Squalene/phytoene synthase [Macleaya cordata]	Metabolism;Metabolism;Metabolism;Metabolism	Global and overview maps;Global and overview maps;Lipid metabolism;Metabolism of terpenoids and polyketides	ko01100//Metabolic pathways;ko01110//Biosynthesis of secondary metabolites;ko00100//Steroid biosynthesis;ko00909//Sesquiterpenoid and triterpenoid biosynthesis	K00801;K00801;K00801;K00801	-	-	-
1	30	Isoform0011600	At5g63020	0.445	0.186	2.1027	0.775258	1.43949	0	0	KAF9616578.1 hypothetical protein IFM89_030345 [Coptis chinensis]	Organismal Systems	Environmental adaptation	ko04626//Plant-pathogen interaction	K13459	-	GO:0005515//protein binding;GO:0005524//ATP binding;GO:0016887//ATP hydrolysis activity;GO:0043531//ADP binding	-
1	31	Isoform0024270	Isoform0024270	0.287	0.115	1.16524	0.431838	1.43206	0	0	-	-	-	-	-	-	-	-
1	32	Isoform0039187	VIT_19s0014g04930	0.458	0.286	5.13802	1.93008	1.41255	0	0	KAA8523769.1 hypothetical protein F0562_010192 [Nyssa sinensis]	Metabolism	Metabolism of terpenoids and polyketides	ko00909//Sesquiterpenoid and triterpenoid biosynthesis	K15803	-	GO:0000287//magnesium ion binding;GO:0010333//terpene synthase activity;GO:0016829//lyase activity	-
1	33	Isoform0008268	ABCC4	0.282	0.111	1.05954	0.399733	1.40633	0	0	KAF8401477.1 hypothetical protein HHK36_012416 [Tetracentron sinense]	Environmental Information Processing	Membrane transport	ko02010//ABC transporters	K05666	GO:0005575//cellular_component;GO:0005887//integral component of plasma membrane;GO:0009380//excinuclease repair complex;GO:0009898//cytoplasmic side of plasma membrane;GO:0016021//integral component of membrane;GO:0043190//ATP-binding cassette (ABC) transporter complex;GO:0055051//ATP-binding cassette (ABC) transporter complex, integrated substrate binding;GO:0055052//ATP-binding cassette (ABC) …	GO:0003924//GTPase activity;GO:0005260//intracellularly ATP-gated chloride channel activity;GO:0005319//lipid transporter activity;GO:0005524//ATP binding;GO:0005525//GTP binding;GO:0009381//excinuclease ABC activity;GO:0015220//choline transmembrane transporter activity;GO:0015221//lipopolysaccharide transmembrane transporter activity;GO:0015412//ABC-type molybdate transporter activity;GO:001541…	GO:0000910//cytokinesis;GO:0006289//nucleotide-excision repair;GO:0006810//transport;GO:0006817//phosphate ion transport;GO:0006824//cobalt ion transport;GO:0006855//xenobiotic transmembrane transport;GO:0006869//lipid transport;GO:0008150//biological_process;GO:0008272//sulfate transport;GO:0015675//nickel cation transport;GO:0015689//molybdate ion transport;GO:0015706//nitrate transport;GO:0015…
1	34	Isoform0045825	At3g59040	0.324	0.128	1.16597	0.440785	1.40338	0	0	KAF9620559.1 hypothetical protein IFM89_013224 [Coptis chinensis]	-	-	-	-	GO:0005575//cellular_component;GO:0005622//intracellular anatomical structure;GO:0043226//organelle;GO:0043227//membrane-bounded organelle;GO:0043229//intracellular organelle;GO:0043231//intracellular membrane-bounded organelle	GO:0003674//molecular_function;GO:0003676//nucleic acid binding;GO:0003723//RNA binding;GO:0003824//catalytic activity;GO:0004518//nuclease activity;GO:0004519//endonuclease activity;GO:0005488//binding;GO:0016787//hydrolase activity;GO:0016788//hydrolase activity, acting on ester bonds;GO:0097159//organic cyclic compound binding;GO:1901363//heterocyclic compound binding	GO:0006139//nucleobase-containing compound metabolic process;GO:0006725//cellular aromatic compound metabolic process;GO:0006807//nitrogen compound metabolic process;GO:0008150//biological_process;GO:0008152//metabolic process;GO:0009451//RNA modification;GO:0009987//cellular process;GO:0016070//RNA metabolic process;GO:0034641//cellular nitrogen compound metabolic process;GO:0043170//macromolecu…
1	35	Isoform0039423	CYP79A2	0.373	0.185	3.49897	1.32313	1.40298	0	0	PIA32447.1 hypothetical protein AQUCO_04500209v1 [Aquilegia coerulea]	Metabolism;Metabolism;Metabolism;Metabolism;Metabolism	Global and overview maps;Global and overview maps;Global and overview maps;Metabolism of other amino acids;Biosynthesis of other secondary metabolites	ko01100//Metabolic pathways;ko01110//Biosynthesis of secondary metabolites;ko01210//2-Oxocarboxylic acid metabolism;ko00460//Cyanoamino acid metabolism;ko00966//Glucosinolate biosynthesis	K12153;K12153;K12153;K12153;K12153	-	GO:0005506//iron ion binding;GO:0016705//oxidoreductase activity, acting on paired donors, with incorporation or reduction of molecular oxygen;GO:0020037//heme binding	-
1	36	Isoform0039591	Isoform0039591	0.35	0.155	1.7184	0.653965	1.39378	0	0	-	-	-	-	-	-	-	-
1	37	Isoform0002683	APX1	0.261	0.108	1.12253	0.428789	1.38842	0	0	KAF8395024.1 hypothetical protein HHK36_018963 [Tetracentron sinense]	Metabolism;Metabolism;Metabolism	Global and overview maps;Metabolism of other amino acids;Carbohydrate metabolism	ko01100//Metabolic pathways;ko00480//Glutathione metabolism;ko00053//Ascorbate and aldarate metabolism	K00434;K00434;K00434	-	GO:0004096//catalase activity;GO:0004601//peroxidase activity;GO:0020037//heme binding	GO:0006979//response to oxidative stress
1	38	Isoform0003517	CAMTA4	0.273	0.111	1.11453	0.426384	1.38621	0	0	OVA09563.1 IQ motif [Macleaya cordata]	-	-	-	-	-	GO:0003677//DNA binding;GO:0005515//protein binding	-
1	39	Isoform0051633	Def1	0.326	0.131	1.7766	0.68113	1.38312	0	0	KAF8398806.1 hypothetical protein HHK36_014666 [Tetracentron sinense]	-	-	-	-	-	-	-
1	40	Isoform0003809	Isoform0003809	0.283	0.117	1.01393	0.388991	1.38215	0	0	XP_028095771.1 uncharacterized protein LOC114295665 [Camellia sinensis]	-	-	-	-	-	GO:0016151//nickel cation binding	GO:0051604//protein maturation
1	41	Isoform0049104	SAP11	0.263	0.112	1.03896	0.404207	1.36197	0	0	CAD1839719.1 unnamed protein product [Ananas comosus var. bracteatus] [Ananas comosus]	-	-	-	-	-	GO:0008270//zinc ion binding	-
1	42	Isoform0012385	CAD1	0.627	0.291	4.64521	1.8087	1.36079	0	0	KAF5189988.1 Macpf domain-containing protein cad1, partial [Thalictrum thalictroides]	-	-	-	-	-	-	-
1	43	Isoform0005545	Isoform0005545	0.268	0.109	1.18885	0.463844	1.35785	0	0	XP_042516177.1 uncharacterized protein LOC122090606 isoform X2 [Macadamia integrifolia]	-	-	-	-	GO:0016021//integral component of membrane	GO:0005230//extracellular ligand-gated ion channel activity	GO:0006811//ion transport
1	44	Isoform0012789	RE2	0.394	0.171	1.53895	0.604096	1.3491	0	0	XP_042946557.1 uncharacterized protein LOC122279793 isoform X1 [Carya illinoinensis]	-	-	-	-	-	-	GO:0015074//DNA integration
1	45	Isoform0009397	FKBP65	0.585	0.407	9.66332	3.80275	1.34547	0	0	XP_010249734.1 PREDICTED: peptidyl-prolyl cis-trans isomerase FKBP65-like [Nelumbo nucifera]	-	-	-	-	GO:0005854//nascent polypeptide-associated complex	GO:0003755//peptidyl-prolyl cis-trans isomerase activity;GO:0005085//guanyl-nucleotide exchange factor activity;GO:0005515//protein binding;GO:0051082//unfolded protein binding	GO:0007264//small GTPase mediated signal transduction;GO:0051083//'de novo' cotranslational protein folding
1	46	Isoform0029693	PEPD	0.26	0.111	1.33095	0.523987	1.34485	0	0	XP_031481117.1 xaa-Pro dipeptidase-like [Nymphaea colorata]	-	-	-	-	GO:0005575//cellular_component;GO:0005622//intracellular anatomical structure;GO:0005634//nucleus;GO:0005654//nucleoplasm;GO:0031974//membrane-enclosed lumen;GO:0031981//nuclear lumen;GO:0043226//organelle;GO:0043227//membrane-bounded organelle;GO:0043229//intracellular organelle;GO:0043231//intracellular membrane-bounded organelle;GO:0043233//organelle lumen;GO:0070013//intracellular organelle l…	GO:0003674//molecular_function;GO:0003824//catalytic activity;GO:0004177//aminopeptidase activity;GO:0004180//carboxypeptidase activity;GO:0004181//metallocarboxypeptidase activity;GO:0005488//binding;GO:0008233//peptidase activity;GO:0008235//metalloexopeptidase activity;GO:0008237//metallopeptidase activity;GO:0008238//exopeptidase activity;GO:0016787//hydrolase activity;GO:0016805//dipeptidase…	GO:0006082//organic acid metabolic process;GO:0006464//cellular protein modification process;GO:0006508//proteolysis;GO:0006520//cellular amino acid metabolic process;GO:0006807//nitrogen compound metabolic process;GO:0008150//biological_process;GO:0008152//metabolic process;GO:0009056//catabolic process;GO:0009987//cellular process;GO:0019538//protein metabolic process;GO:0019752//carboxylic aci…
1	47	Isoform0013304	ABCC4	0.259	0.11	1.03971	0.410064	1.34226	0	0	OVA14888.1 ABC transporter [Macleaya cordata]	Environmental Information Processing	Membrane transport	ko02010//ABC transporters	K05666	GO:0005575//cellular_component;GO:0005887//integral component of plasma membrane;GO:0009380//excinuclease repair complex;GO:0009898//cytoplasmic side of plasma membrane;GO:0016021//integral component of membrane;GO:0043190//ATP-binding cassette (ABC) transporter complex;GO:0055051//ATP-binding cassette (ABC) transporter complex, integrated substrate binding;GO:0055052//ATP-binding cassette (ABC) …	GO:0003924//GTPase activity;GO:0005260//intracellularly ATP-gated chloride channel activity;GO:0005319//lipid transporter activity;GO:0005524//ATP binding;GO:0005525//GTP binding;GO:0009381//excinuclease ABC activity;GO:0015220//choline transmembrane transporter activity;GO:0015221//lipopolysaccharide transmembrane transporter activity;GO:0015413//ABC-type nickel transporter activity;GO:0015414//…	GO:0000910//cytokinesis;GO:0006289//nucleotide-excision repair;GO:0006810//transport;GO:0006817//phosphate ion transport;GO:0006824//cobalt ion transport;GO:0006855//xenobiotic transmembrane transport;GO:0006869//lipid transport;GO:0008150//biological_process;GO:0008272//sulfate transport;GO:0015675//nickel cation transport;GO:0015706//nitrate transport;GO:0015716//organic phosphonate transport;G…
1	48	Isoform0025493	RE2	0.443	0.195	2.07627	0.819465	1.34124	0	0	XP_042946557.1 uncharacterized protein LOC122279793 isoform X1 [Carya illinoinensis]	-	-	-	-	GO:0016592//mediator complex	-	GO:0015074//DNA integration
1	49	Isoform0041169	Isoform0041169	0.272	0.115	1.01699	0.40291	1.33578	0	0	-	-	-	-	-	-	-	-
1	50	Isoform0009107	Isoform0009107	0.334	0.145	1.31261	0.52049	1.3345	0	0	KAF8395484.1 hypothetical protein HHK36_019430 [Tetracentron sinense]	-	-	-	-	-	-	-
																	-	-
																	GO:0003674//molecular_function;GO:0003824//catalytic activity;GO:0004553//hydrolase activity, hydrolyzing O-glycosyl compounds;GO:0008422//beta-glucosidase activity;GO:0015926//glucosidase activity;GO:0016787//hydrolase activity;GO:0016798//hydrolase activity, acting on glycosyl bonds;GO:0102483//scopolin beta-glucosidase activity	GO:0000272//polysaccharide catabolic process;GO:0005975//carbohydrate metabolic process;GO:0005976//polysaccharide metabolic process;GO:0008150//biological_process;GO:0008152//metabolic process;GO:0009056//catabolic process;GO:0009057//macromolecule catabolic process;GO:0009251//glucan catabolic process;GO:0016052//carbohydrate catabolic process;GO:0043170//macromolecule metabolic process;GO:0044…
																	-	-
																	-	-
																	GO:0003674//molecular_function;GO:0003676//nucleic acid binding;GO:0003677//DNA binding;GO:0005488//binding;GO:0043167//ion binding;GO:0043169//cation binding;GO:0046872//metal ion binding;GO:0097159//organic cyclic compound binding;GO:1901363//heterocyclic compound binding	-
																	-	GO:0008380//RNA splicing
																	-	-
																	-	-
																	GO:0015297//antiporter activity;GO:0042910//xenobiotic transmembrane transporter activity	GO:0006855//xenobiotic transmembrane transport;GO:0055085//transmembrane transport
																	GO:0000166//nucleotide binding;GO:0003674//molecular_function;GO:0003824//catalytic activity;GO:0005215//transporter activity;GO:0005488//binding;GO:0005524//ATP binding;GO:0008559//ABC-type xenobiotic transporter activity;GO:0015399//primary active transmembrane transporter activity;GO:0016462//pyrophosphatase activity;GO:0016787//hydrolase activity;GO:0016817//hydrolase activity, acting on acid…	GO:0006810//transport;GO:0006855//xenobiotic transmembrane transport;GO:0008150//biological_process;GO:0015074//DNA integration;GO:0042221//response to chemical;GO:0042908//xenobiotic transport;GO:0050896//response to stimulus;GO:0051179//localization;GO:0051234//establishment of localization;GO:0055085//transmembrane transport
																	GO:0004672//protein kinase activity;GO:0005524//ATP binding	GO:0006468//protein phosphorylation
																	GO:0003674//molecular_function;GO:0003824//catalytic activity;GO:0003849//3-deoxy-7-phosphoheptulonate synthase activity;GO:0016740//transferase activity;GO:0016765//transferase activity, transferring alkyl or aryl (other than methyl) groups	GO:0006082//organic acid metabolic process;GO:0006520//cellular amino acid metabolic process;GO:0006725//cellular aromatic compound metabolic process;GO:0006807//nitrogen compound metabolic process;GO:0008150//biological_process;GO:0008152//metabolic process;GO:0008652//cellular amino acid biosynthetic process;GO:0009058//biosynthetic process;GO:0009072//aromatic amino acid family metabolic proce…
																	-	-
																	-	GO:0015074//DNA integration
																	-	-
																	GO:0005247//voltage-gated chloride channel activity	GO:0006821//chloride transport;GO:0055085//transmembrane transport
																	-	GO:0015074//DNA integration
																	GO:0003674//molecular_function;GO:0003824//catalytic activity;GO:0004310//farnesyl-diphosphate farnesyltransferase activity;GO:0004311//farnesyltranstransferase activity;GO:0004659//prenyltransferase activity;GO:0016491//oxidoreductase activity;GO:0016740//transferase activity;GO:0016765//transferase activity, transferring alkyl or aryl (other than methyl) groups;GO:0051996//squalene synthase act…	GO:0006066//alcohol metabolic process;GO:0006629//lipid metabolic process;GO:0006644//phospholipid metabolic process;GO:0006694//steroid biosynthetic process;GO:0006695//cholesterol biosynthetic process;GO:0006696//ergosterol biosynthetic process;GO:0006720//isoprenoid metabolic process;GO:0006721//terpenoid metabolic process;GO:0006793//phosphorus metabolic process;GO:0006796//phosphate-containi…
																	-	-
																	-	-
																	-	-
																	-	-
																	GO:0003723//RNA binding;GO:0004654//polyribonucleotide nucleotidyltransferase activity	GO:0006402//mRNA catabolic process
																	GO:0003755//peptidyl-prolyl cis-trans isomerase activity;GO:0003924//GTPase activity;GO:0005515//protein binding;GO:0005525//GTP binding;GO:0043022//ribosome binding;GO:0051082//unfolded protein binding	GO:0042254//ribosome biogenesis;GO:0051083//'de novo' cotranslational protein folding
																	-	GO:0015074//DNA integration
																	-	-
																	GO:0004252//serine-type endopeptidase activity	GO:0006465//signal peptide processing;GO:0009306//protein secretion
																	-	-
																	-	-
																	-	GO:0015074//DNA integration
																	GO:0003674//molecular_function;GO:0003676//nucleic acid binding;GO:0003824//catalytic activity;GO:0003964//RNA-directed DNA polymerase activity;GO:0004175//endopeptidase activity;GO:0004190//aspartic-type endopeptidase activity;GO:0004518//nuclease activity;GO:0004519//endonuclease activity;GO:0004523//RNA-DNA hybrid ribonuclease activity;GO:0005488//binding;GO:0008233//peptidase activity;GO:0016…	GO:0006139//nucleobase-containing compound metabolic process;GO:0006259//DNA metabolic process;GO:0006278//RNA-dependent DNA biosynthetic process;GO:0006508//proteolysis;GO:0006725//cellular aromatic compound metabolic process;GO:0006807//nitrogen compound metabolic process;GO:0008150//biological_process;GO:0008152//metabolic process;GO:0009058//biosynthetic process;GO:0009059//macromolecule bios…
																	GO:0004096//catalase activity;GO:0004601//peroxidase activity;GO:0020037//heme binding	GO:0006979//response to oxidative stress
																	-	-
																	-	-
																	GO:0003674//molecular_function;GO:0003824//catalytic activity;GO:0004842//ubiquitin-protein transferase activity;GO:0005515//protein binding;GO:0016740//transferase activity;GO:0019787//ubiquitin-like protein transferase activity;GO:0140096//catalytic activity, acting on a protein	GO:0006464//cellular protein modification process;GO:0006807//nitrogen compound metabolic process;GO:0006886//intracellular protein transport;GO:0008150//biological_process;GO:0008152//metabolic process;GO:0009987//cellular process;GO:0016192//vesicle-mediated transport;GO:0016567//protein ubiquitination;GO:0019538//protein metabolic process;GO:0032446//protein modification by small protein conju…
																	-	-
																	GO:0004553//hydrolase activity, hydrolyzing O-glycosyl compounds;GO:0017150//tRNA dihydrouridine synthase activity;GO:0050660//flavin adenine dinucleotide binding	GO:0005975//carbohydrate metabolic process;GO:0008033//tRNA processing;GO:0015074//DNA integration
																	-	GO:0015074//DNA integration
																	-	-
																	GO:0000166//nucleotide binding;GO:0003674//molecular_function;GO:0003824//catalytic activity;GO:0005215//transporter activity;GO:0005216//ion channel activity;GO:0005261//cation channel activity;GO:0005262//calcium channel activity;GO:0005375//copper ion transmembrane transporter activity;GO:0005388//P-type calcium transporter activity;GO:0005488//binding;GO:0005515//protein binding;GO:0005516//c…	GO:0006810//transport;GO:0006811//ion transport;GO:0006812//cation transport;GO:0006813//potassium ion transport;GO:0006816//calcium ion transport;GO:0006825//copper ion transport;GO:0008150//biological_process;GO:0008152//metabolic process;GO:0015691//cadmium ion transport;GO:0015693//magnesium ion transport;GO:0030001//metal ion transport;GO:0034220//ion transmembrane transport;GO:0051179//loca…
																	GO:0004039//allophanate hydrolase activity;GO:0008824//cyanate hydratase activity;GO:0016811//hydrolase activity, acting on carbon-nitrogen (but not peptide) bonds, in linear amides;GO:0042289//MHC class II protein binding;GO:0050567//glutaminyl-tRNA synthase (glutamine-hydrolyzing) activity	GO:0006424//glutamyl-tRNA aminoacylation;GO:0006886//intracellular protein transport;GO:0006955//immune response;GO:0009439//cyanate metabolic process;GO:0009636//response to toxic substance;GO:0019627//urea metabolic process;GO:0019882//antigen processing and presentation
																	GO:0008081//phosphoric diester hydrolase activity	GO:0006629//lipid metabolic process
																	-	-
																	GO:0003676//nucleic acid binding;GO:0004523//RNA-DNA hybrid ribonuclease activity	GO:0015074//DNA integration
																	GO:0003924//GTPase activity;GO:0005525//GTP binding	-
																	GO:0008853//exodeoxyribonuclease III activity	GO:0006281//DNA repair
																	GO:0003964//RNA-directed DNA polymerase activity;GO:0046983//protein dimerization activity	GO:0000373//Group II intron splicing
																	-	-
																	-	-
																	-	-
																	GO:0003674//molecular_function;GO:0003824//catalytic activity;GO:0008194//UDP-glycosyltransferase activity;GO:0016740//transferase activity;GO:0016757//glycosyltransferase activity;GO:0016758//hexosyltransferase activity;GO:0050511//undecaprenyldiphospho-muramoylpentapeptide beta-N-acetylglucosaminyltransferase activity;GO:0102160//cyanidin-3-O-glucoside 2-O-glucuronosyltransferase activity	GO:0008150//biological_process;GO:0008152//metabolic process;GO:0009252//peptidoglycan biosynthetic process
																	-	-
																	-	-
																	-	-
																	-	-
																	GO:0005515//protein binding	-
																	GO:0000166//nucleotide binding;GO:0003677//DNA binding;GO:0003678//DNA helicase activity;GO:0003688//DNA replication origin binding;GO:0005515//protein binding;GO:0005524//ATP binding;GO:0016530//metallochaperone activity;GO:0016887//ATP hydrolysis activity;GO:0043531//ADP binding	GO:0000723//telomere maintenance;GO:0006270//DNA replication initiation;GO:0006275//regulation of DNA replication;GO:0006281//DNA repair;GO:0006464//cellular protein modification process
																	-	GO:0015074//DNA integration
																	-	-
																	-	-
																	GO:0003676//nucleic acid binding;GO:0004523//RNA-DNA hybrid ribonuclease activity	GO:0015074//DNA integration
																	-	-
																	-	-
																	GO:0000166//nucleotide binding;GO:0003674//molecular_function;GO:0003824//catalytic activity;GO:0005215//transporter activity;GO:0005488//binding;GO:0005524//ATP binding;GO:0008559//ABC-type xenobiotic transporter activity;GO:0015399//primary active transmembrane transporter activity;GO:0016462//pyrophosphatase activity;GO:0016787//hydrolase activity;GO:0016817//hydrolase activity, acting on acid…	GO:0006810//transport;GO:0006855//xenobiotic transmembrane transport;GO:0008150//biological_process;GO:0015074//DNA integration;GO:0042221//response to chemical;GO:0042908//xenobiotic transport;GO:0050896//response to stimulus;GO:0051179//localization;GO:0051234//establishment of localization;GO:0055085//transmembrane transport
																	-	GO:0015031//protein transport
																	GO:0003674//molecular_function;GO:0005215//transporter activity;GO:0005488//binding;GO:0005515//protein binding;GO:0030544//Hsp70 protein binding;GO:0031072//heat shock protein binding;GO:0061608//nuclear import signal receptor activity;GO:0140104//molecular carrier activity;GO:0140142//nucleocytoplasmic carrier activity	GO:0005975//carbohydrate metabolic process;GO:0006020//inositol metabolic process;GO:0006066//alcohol metabolic process;GO:0006606//protein import into nucleus;GO:0006629//lipid metabolic process;GO:0006644//phospholipid metabolic process;GO:0006793//phosphorus metabolic process;GO:0006796//phosphate-containing compound metabolic process;GO:0006810//transport;GO:0006886//intracellular protein tra…
																	GO:0008967//phosphoglycolate phosphatase activity;GO:0016787//hydrolase activity	GO:0008152//metabolic process;GO:0009853//photorespiration;GO:0015671//oxygen transport
																	-	-
																	GO:0004672//protein kinase activity;GO:0005524//ATP binding	GO:0006468//protein phosphorylation
																	GO:0009055//electron transfer activity;GO:0045156//electron transporter, transferring electrons within the cyclic electron transport pathway of photosynthesis activity	GO:0009772//photosynthetic electron transport in photosystem II;GO:0019684//photosynthesis, light reaction
																	-	-
																	GO:0005515//protein binding	-
																	-	GO:0015074//DNA integration
																	GO:0008270//zinc ion binding;GO:0046872//metal ion binding;GO:0061630//ubiquitin protein ligase activity;GO:0097602//cullin family protein binding	GO:0006289//nucleotide-excision repair;GO:0031145//anaphase-promoting complex-dependent catabolic process
																	GO:0005515//protein binding	-
																	-	GO:0015074//DNA integration
																	GO:0003674//molecular_function;GO:0003824//catalytic activity;GO:0004553//hydrolase activity, hydrolyzing O-glycosyl compounds;GO:0004559//alpha-mannosidase activity;GO:0004571//mannosyl-oligosaccharide 1,2-alpha-mannosidase activity;GO:0005488//binding;GO:0005509//calcium ion binding;GO:0015923//mannosidase activity;GO:0015924//mannosyl-oligosaccharide mannosidase activity;GO:0016787//hydrolase …	GO:0006464//cellular protein modification process;GO:0006486//protein glycosylation;GO:0006491//N-glycan processing;GO:0006508//proteolysis;GO:0006511//ubiquitin-dependent protein catabolic process;GO:0006807//nitrogen compound metabolic process;GO:0006950//response to stress;GO:0008150//biological_process;GO:0008152//metabolic process;GO:0009056//catabolic process;GO:0009057//macromolecule catab…
																	-	GO:0015074//DNA integration
																	-	-
																	GO:0004843//thiol-dependent deubiquitinase;GO:0016151//nickel cation binding;GO:1990380//Lys48-specific deubiquitinase activity	GO:0051604//protein maturation
																	-	-
																	-	-
																	GO:0003674//molecular_function;GO:0003824//catalytic activity;GO:0004497//monooxygenase activity;GO:0005488//binding;GO:0005506//iron ion binding;GO:0016491//oxidoreductase activity;GO:0016705//oxidoreductase activity, acting on paired donors, with incorporation or reduction of molecular oxygen;GO:0020037//heme binding;GO:0043167//ion binding;GO:0043169//cation binding;GO:0046872//metal ion bindi…	GO:0001505//regulation of neurotransmitter levels;GO:0006725//cellular aromatic compound metabolic process;GO:0006807//nitrogen compound metabolic process;GO:0006950//response to stress;GO:0006952//defense response;GO:0008150//biological_process;GO:0008152//metabolic process;GO:0009058//biosynthetic process;GO:0009987//cellular process;GO:0018130//heterocycle biosynthetic process;GO:0018958//phen…
																	GO:0005506//iron ion binding;GO:0016705//oxidoreductase activity, acting on paired donors, with incorporation or reduction of molecular oxygen;GO:0020037//heme binding	-
																	-	GO:0015074//DNA integration
																	GO:0004252//serine-type endopeptidase activity;GO:0008236//serine-type peptidase activity	GO:0006508//proteolysis;GO:0009306//protein secretion
																	-	-
																	GO:0003674//molecular_function;GO:0003824//catalytic activity;GO:0005488//binding;GO:0005515//protein binding;GO:0008801//beta-phosphoglucomutase activity;GO:0008967//phosphoglycolate phosphatase activity;GO:0016787//hydrolase activity;GO:0016827//hydrolase activity, acting on acid carbon-phosphorus bonds;GO:0018784//(S)-2-haloacid dehalogenase activity;GO:0043167//ion binding;GO:0043169//cation …	GO:0006805//xenobiotic metabolic process;GO:0008150//biological_process;GO:0008152//metabolic process;GO:0009314//response to radiation;GO:0009416//response to light stimulus;GO:0009628//response to abiotic stimulus;GO:0009636//response to toxic substance;GO:0009853//photorespiration;GO:0009987//cellular process;GO:0010196//nonphotochemical quenching;GO:0019635//2-aminoethylphosphonate catabolic …
																	GO:0004842//ubiquitin-protein transferase activity;GO:0008270//zinc ion binding;GO:0046872//metal ion binding	GO:0006289//nucleotide-excision repair;GO:0016567//protein ubiquitination
																	-	-
																	GO:0005515//protein binding;GO:0005524//ATP binding;GO:0016887//ATP hydrolysis activity;GO:0051082//unfolded protein binding	GO:0006457//protein folding;GO:0006950//response to stress;GO:0008360//regulation of cell shape
																	GO:0000166//nucleotide binding;GO:0003674//molecular_function;GO:0003676//nucleic acid binding;GO:0003677//DNA binding;GO:0003824//catalytic activity;GO:0003909//DNA ligase activity;GO:0003910//DNA ligase (ATP) activity;GO:0005488//binding;GO:0005524//ATP binding;GO:0016874//ligase activity;GO:0016886//ligase activity, forming phosphoric ester bonds;GO:0017076//purine nucleotide binding;GO:003055…	GO:0000003//reproduction;GO:0000012//single strand break repair;GO:0002237//response to molecule of bacterial origin;GO:0003006//developmental process involved in reproduction;GO:0006139//nucleobase-containing compound metabolic process;GO:0006259//DNA metabolic process;GO:0006260//DNA replication;GO:0006261//DNA-dependent DNA replication;GO:0006266//DNA ligation;GO:0006271//DNA strand elongation…
																	GO:0004553//hydrolase activity, hydrolyzing O-glycosyl compounds	GO:0005975//carbohydrate metabolic process
																	-	-
																	GO:0003674//molecular_function;GO:0003824//catalytic activity;GO:0004177//aminopeptidase activity;GO:0004180//carboxypeptidase activity;GO:0004181//metallocarboxypeptidase activity;GO:0005488//binding;GO:0008233//peptidase activity;GO:0008235//metalloexopeptidase activity;GO:0008237//metallopeptidase activity;GO:0008238//exopeptidase activity;GO:0016787//hydrolase activity;GO:0016805//dipeptidase…	GO:0006082//organic acid metabolic process;GO:0006464//cellular protein modification process;GO:0006508//proteolysis;GO:0006520//cellular amino acid metabolic process;GO:0006807//nitrogen compound metabolic process;GO:0008150//biological_process;GO:0008152//metabolic process;GO:0009056//catabolic process;GO:0009987//cellular process;GO:0019538//protein metabolic process;GO:0019752//carboxylic aci…
																	-	-
																	-	-
																	GO:0000166//nucleotide binding;GO:0001882//nucleoside binding;GO:0001883//purine nucleoside binding;GO:0003674//molecular_function;GO:0003743//translation initiation factor activity;GO:0003746//translation elongation factor activity;GO:0003747//translation release factor activity;GO:0003824//catalytic activity;GO:0003924//GTPase activity;GO:0004781//sulfate adenylyltransferase (ATP) activity;GO:0…	GO:0000103//sulfate assimilation;GO:0001514//selenocysteine incorporation;GO:0006412//translation;GO:0006413//translational initiation;GO:0006414//translational elongation;GO:0006415//translational termination;GO:0006518//peptide metabolic process;GO:0006807//nitrogen compound metabolic process;GO:0006950//response to stress;GO:0008150//biological_process;GO:0008152//metabolic process;GO:0009058/…
																	GO:0005319//lipid transporter activity	GO:0006869//lipid transport;GO:0015074//DNA integration
																	-	-
																	GO:0008270//zinc ion binding	-
																	GO:0005515//protein binding	GO:0006457//protein folding;GO:0009408//response to heat;GO:0015074//DNA integration
																	-	-
																	-	-
																	-	GO:0015074//DNA integration
																	GO:0003712//transcription coregulator activity	GO:0006357//regulation of transcription by RNA polymerase II;GO:0015074//DNA integration
																	-	GO:0015074//DNA integration
																	-	-
																	-	GO:0015074//DNA integration
																	-	GO:0015074//DNA integration
																	GO:0005515//protein binding	GO:0006457//protein folding;GO:0009408//response to heat
																	GO:0003964//RNA-directed DNA polymerase activity;GO:0008270//zinc ion binding;GO:0046872//metal ion binding	GO:0000373//Group II intron splicing
																	-	-
																	-	-
																	-	-
																	-	GO:0015074//DNA integration
																	GO:0003674//molecular_function;GO:0003676//nucleic acid binding;GO:0003824//catalytic activity;GO:0003964//RNA-directed DNA polymerase activity;GO:0004175//endopeptidase activity;GO:0004190//aspartic-type endopeptidase activity;GO:0004518//nuclease activity;GO:0004519//endonuclease activity;GO:0005488//binding;GO:0008233//peptidase activity;GO:0008270//zinc ion binding;GO:0008716//D-alanine-D-ala…	GO:0006139//nucleobase-containing compound metabolic process;GO:0006259//DNA metabolic process;GO:0006278//RNA-dependent DNA biosynthetic process;GO:0006508//proteolysis;GO:0006725//cellular aromatic compound metabolic process;GO:0006807//nitrogen compound metabolic process;GO:0008150//biological_process;GO:0008152//metabolic process;GO:0009058//biosynthetic process;GO:0009059//macromolecule bios…
																	-	-
																	GO:0005506//iron ion binding;GO:0016705//oxidoreductase activity, acting on paired donors, with incorporation or reduction of molecular oxygen;GO:0020037//heme binding	-
																	-	-
																	-	GO:0015074//DNA integration
																	-	-
																	GO:0003676//nucleic acid binding;GO:0008270//zinc ion binding	GO:0015074//DNA integration
																	-	-
																	-	GO:0015074//DNA integration
																	GO:0005515//protein binding;GO:0005524//ATP binding;GO:0016887//ATP hydrolysis activity;GO:0051082//unfolded protein binding	GO:0006457//protein folding;GO:0006950//response to stress
																	GO:0016747//acyltransferase activity, transferring groups other than amino-acyl groups	-
																	-	GO:0006850//mitochondrial pyruvate transmembrane transport
																	-	-
																	GO:0003674//molecular_function;GO:0003676//nucleic acid binding;GO:0003723//RNA binding;GO:0004654//polyribonucleotide nucleotidyltransferase activity;GO:0005488//binding;GO:0097159//organic cyclic compound binding;GO:1901363//heterocyclic compound binding	GO:0006402//mRNA catabolic process
																	-	-
																	GO:0000166//nucleotide binding;GO:0003674//molecular_function;GO:0003824//catalytic activity;GO:0005215//transporter activity;GO:0005488//binding;GO:0005524//ATP binding;GO:0008559//ABC-type xenobiotic transporter activity;GO:0015399//primary active transmembrane transporter activity;GO:0016462//pyrophosphatase activity;GO:0016787//hydrolase activity;GO:0016817//hydrolase activity, acting on acid…	GO:0006810//transport;GO:0006855//xenobiotic transmembrane transport;GO:0008150//biological_process;GO:0015074//DNA integration;GO:0042221//response to chemical;GO:0042908//xenobiotic transport;GO:0050896//response to stimulus;GO:0051179//localization;GO:0051234//establishment of localization;GO:0055085//transmembrane transport
																	-	GO:0015074//DNA integration
																	-	-
																	GO:0003674//molecular_function;GO:0003824//catalytic activity;GO:0004519//endonuclease activity;GO:0004739//pyruvate dehydrogenase (acetyl-transferring) activity;GO:0004802//transketolase activity;GO:0005488//binding;GO:0008661//1-deoxy-D-xylulose-5-phosphate synthase activity;GO:0016624//oxidoreductase activity, acting on the aldehyde or oxo group of donors, disulfide as acceptor;GO:0016740//tra…	GO:0006086//acetyl-CoA biosynthetic process from pyruvate;GO:0006098//pentose-phosphate shunt;GO:0006289//nucleotide-excision repair;GO:0006629//lipid metabolic process;GO:0006720//isoprenoid metabolic process;GO:0006721//terpenoid metabolic process;GO:0006725//cellular aromatic compound metabolic process;GO:0006766//vitamin metabolic process;GO:0006767//water-soluble vitamin metabolic process;GO…
																	-	GO:0008150//biological_process;GO:0022613//ribonucleoprotein complex biogenesis;GO:0042254//ribosome biogenesis;GO:0044085//cellular component biogenesis;GO:0071840//cellular component organization or biogenesis
																	GO:0003674//molecular_function;GO:0005102//signaling receptor binding;GO:0005488//binding;GO:0005515//protein binding;GO:0008270//zinc ion binding;GO:0019899//enzyme binding;GO:0019900//kinase binding;GO:0019901//protein kinase binding;GO:0030971//receptor tyrosine kinase binding;GO:0031369//translation initiation factor binding;GO:0043167//ion binding;GO:0043169//cation binding;GO:0046872//metal…	GO:0000082//G1/S transition of mitotic cell cycle;GO:0000083//regulation of transcription involved in G1/S transition of mitotic cell cycle;GO:0000086//G2/M transition of mitotic cell cycle;GO:0000226//microtubule cytoskeleton organization;GO:0000278//mitotic cell cycle;GO:0001701//in utero embryonic development;GO:0001763//morphogenesis of a branching structure;GO:0001824//blastocyst development…
																	GO:0003824//catalytic activity;GO:0004316//3-oxoacyl-[acyl-carrier-protein] reductase (NADPH) activity;GO:0016655//oxidoreductase activity, acting on NAD(P)H, quinone or similar compound as acceptor;GO:0016757//glycosyltransferase activity	GO:0005975//carbohydrate metabolic process;GO:0006633//fatty acid biosynthetic process;GO:0006813//potassium ion transport;GO:0008152//metabolic process;GO:0015074//DNA integration
																	-	GO:0015074//DNA integration
																	-	GO:0015074//DNA integration
																	GO:0003676//nucleic acid binding	-
																	-	GO:0015074//DNA integration
																	-	-
																	-	-
																	GO:0003676//nucleic acid binding	-
																	-	GO:0030253//protein secretion by the type I secretion system
																	-	-
																	-	GO:0015074//DNA integration
																	-	GO:0015074//DNA integration
																	-	-
																	-	-
																	-	-
																	-	GO:0015074//DNA integration
																	GO:0003964//RNA-directed DNA polymerase activity	GO:0000373//Group II intron splicing
																	GO:0000166//nucleotide binding;GO:0003674//molecular_function;GO:0003676//nucleic acid binding;GO:0003677//DNA binding;GO:0003723//RNA binding;GO:0003725//double-stranded RNA binding;GO:0003824//catalytic activity;GO:0004386//helicase activity;GO:0004518//nuclease activity;GO:0004519//endonuclease activity;GO:0004521//endoribonuclease activity;GO:0004525//ribonuclease III activity;GO:0004540//rib…	GO:0002252//immune effector process;GO:0002376//immune system process;GO:0006139//nucleobase-containing compound metabolic process;GO:0006259//DNA metabolic process;GO:0006396//RNA processing;GO:0006725//cellular aromatic compound metabolic process;GO:0006807//nitrogen compound metabolic process;GO:0006950//response to stress;GO:0006952//defense response;GO:0006955//immune response;GO:0008150//bi…
																	-	-
																	-	-
																	-	-
																	-	-
																	-	-
																	GO:0000166//nucleotide binding;GO:0003674//molecular_function;GO:0003824//catalytic activity;GO:0005215//transporter activity;GO:0005488//binding;GO:0005524//ATP binding;GO:0008559//ABC-type xenobiotic transporter activity;GO:0015399//primary active transmembrane transporter activity;GO:0016462//pyrophosphatase activity;GO:0016787//hydrolase activity;GO:0016817//hydrolase activity, acting on acid…	GO:0006810//transport;GO:0006855//xenobiotic transmembrane transport;GO:0008150//biological_process;GO:0015074//DNA integration;GO:0042221//response to chemical;GO:0042908//xenobiotic transport;GO:0050896//response to stimulus;GO:0051179//localization;GO:0051234//establishment of localization;GO:0055085//transmembrane transport
																	-	GO:0039664//lysis of host organelle involved in viral entry into host cell
																	GO:0005524//ATP binding;GO:0016887//ATP hydrolysis activity	GO:0006457//protein folding
																	GO:0016817//hydrolase activity, acting on acid anhydrides	-
																	-	-
																	-	-
																	-	-
																	GO:0003677//DNA binding;GO:0003700//DNA-binding transcription factor activity	GO:0006355//regulation of transcription, DNA-templated
																	GO:0003747//translation release factor activity;GO:0005524//ATP binding;GO:0008705//methionine synthase activity;GO:0016887//ATP hydrolysis activity;GO:0051082//unfolded protein binding	GO:0006415//translational termination;GO:0006457//protein folding;GO:0009086//methionine biosynthetic process
																	GO:0003924//GTPase activity;GO:0005525//GTP binding;GO:0043022//ribosome binding	GO:0042254//ribosome biogenesis
																	-	-
																	-	GO:0015074//DNA integration
																	GO:0000166//nucleotide binding;GO:0003674//molecular_function;GO:0003824//catalytic activity;GO:0004672//protein kinase activity;GO:0004674//protein serine/threonine kinase activity;GO:0004712//protein serine/threonine/tyrosine kinase activity;GO:0005488//binding;GO:0005524//ATP binding;GO:0016301//kinase activity;GO:0016740//transferase activity;GO:0016772//transferase activity, transferring pho…	GO:0000160//phosphorelay signal transduction system;GO:0001666//response to hypoxia;GO:0006082//organic acid metabolic process;GO:0006464//cellular protein modification process;GO:0006468//protein phosphorylation;GO:0006629//lipid metabolic process;GO:0006720//isoprenoid metabolic process;GO:0006721//terpenoid metabolic process;GO:0006793//phosphorus metabolic process;GO:0006796//phosphate-contai…
																	-	GO:0030253//protein secretion by the type I secretion system;GO:0048544//recognition of pollen
																	GO:0008553//P-type proton-exporting transporter activity;GO:0015078//proton transmembrane transporter activity	GO:1902600//proton transmembrane transport
																	GO:0008080//N-acetyltransferase activity;GO:0008999//ribosomal-protein-alanine N-acetyltransferase activity;GO:0016747//acyltransferase activity, transferring groups other than amino-acyl groups;GO:0035447//mycothiol synthase activity	GO:0006464//cellular protein modification process;GO:0010125//mycothiol biosynthetic process;GO:0042254//ribosome biogenesis
																	-	-
																	-	-
																	-	-
																	-	-
																	GO:0003735//structural constituent of ribosome;GO:0003964//RNA-directed DNA polymerase activity	GO:0000373//Group II intron splicing;GO:0006355//regulation of transcription, DNA-templated;GO:0006412//translation
																	GO:0005515//protein binding	-
																	-	GO:0015074//DNA integration
																	GO:0008442//3-hydroxyisobutyrate dehydrogenase activity;GO:0008679//2-hydroxy-3-oxopropionate reductase activity;GO:0050661//NADP binding	GO:0006574//valine catabolic process
																	-	-
																	-	-
																	GO:0003674//molecular_function;GO:0003676//nucleic acid binding;GO:0003677//DNA binding;GO:0003700//DNA-binding transcription factor activity;GO:0005488//binding;GO:0005515//protein binding;GO:0043565//sequence-specific DNA binding;GO:0046983//protein dimerization activity;GO:0097159//organic cyclic compound binding;GO:0140110//transcription regulator activity;GO:1901363//heterocyclic compound bi…	GO:0006139//nucleobase-containing compound metabolic process;GO:0006351//transcription, DNA-templated;GO:0006355//regulation of transcription, DNA-templated;GO:0006725//cellular aromatic compound metabolic process;GO:0006807//nitrogen compound metabolic process;GO:0008150//biological_process;GO:0008152//metabolic process;GO:0009058//biosynthetic process;GO:0009059//macromolecule biosynthetic proc…
																	GO:0004190//aspartic-type endopeptidase activity	GO:0006508//proteolysis;GO:0008150//biological_process;GO:0015074//DNA integration
																	-	-
																	GO:0004134//4-alpha-glucanotransferase activity	GO:0005975//carbohydrate metabolic process;GO:0005980//glycogen catabolic process
																	-	GO:0015074//DNA integration
																	GO:0003735//structural constituent of ribosome	GO:0006412//translation
																	-	-
																	GO:0005507//copper ion binding;GO:0045340//mercury ion binding;GO:0046872//metal ion binding	GO:0006825//copper ion transport;GO:0015694//mercury ion transport
																	-	-
																	-	-
																	-	-
																	GO:0003674//molecular_function;GO:0003824//catalytic activity;GO:0005488//binding;GO:0005515//protein binding;GO:0015930//glutamate synthase activity;GO:0016041//glutamate synthase (ferredoxin) activity;GO:0016491//oxidoreductase activity;GO:0016638//oxidoreductase activity, acting on the CH-NH2 group of donors;GO:0016643//oxidoreductase activity, acting on the CH-NH2 group of donors, iron-sulfur…	GO:0001505//regulation of neurotransmitter levels;GO:0006082//organic acid metabolic process;GO:0006520//cellular amino acid metabolic process;GO:0006536//glutamate metabolic process;GO:0006537//glutamate biosynthetic process;GO:0006541//glutamine metabolic process;GO:0006807//nitrogen compound metabolic process;GO:0008150//biological_process;GO:0008152//metabolic process;GO:0008652//cellular ami…
																	-	-
																	GO:0000166//nucleotide binding;GO:0001882//nucleoside binding;GO:0001883//purine nucleoside binding;GO:0003674//molecular_function;GO:0003824//catalytic activity;GO:0003924//GTPase activity;GO:0005488//binding;GO:0005525//GTP binding;GO:0016462//pyrophosphatase activity;GO:0016787//hydrolase activity;GO:0016817//hydrolase activity, acting on acid anhydrides;GO:0016818//hydrolase activity, acting …	GO:0000054//ribosomal subunit export from nucleus;GO:0006403//RNA localization;GO:0006405//RNA export from nucleus;GO:0006606//protein import into nucleus;GO:0006611//protein export from nucleus;GO:0006810//transport;GO:0006886//intracellular protein transport;GO:0006913//nucleocytoplasmic transport;GO:0008104//protein localization;GO:0008150//biological_process;GO:0015031//protein transport;GO:0…
																	GO:0004672//protein kinase activity;GO:0005515//protein binding;GO:0005524//ATP binding	GO:0006468//protein phosphorylation
																	-	GO:0006383//transcription by RNA polymerase III
																	GO:0000166//nucleotide binding;GO:0003674//molecular_function;GO:0003824//catalytic activity;GO:0005215//transporter activity;GO:0005260//intracellularly ATP-gated chloride channel activity;GO:0005319//lipid transporter activity;GO:0005488//binding;GO:0005524//ATP binding;GO:0005525//GTP binding;GO:0008559//ABC-type xenobiotic transporter activity;GO:0009381//excinuclease ABC activity;GO:0015220/…	GO:0000910//cytokinesis;GO:0006289//nucleotide-excision repair;GO:0006810//transport;GO:0006817//phosphate ion transport;GO:0006824//cobalt ion transport;GO:0006855//xenobiotic transmembrane transport;GO:0006869//lipid transport;GO:0008150//biological_process;GO:0008272//sulfate transport;GO:0015675//nickel cation transport;GO:0015689//molybdate ion transport;GO:0015706//nitrate transport;GO:0015…
																	GO:0003723//RNA binding	GO:0006396//RNA processing
																	GO:0003676//nucleic acid binding;GO:0046872//metal ion binding	GO:0008380//RNA splicing
																	-	-
																	-	-
																	-	-
																	-	-
																	GO:0003824//catalytic activity;GO:0008236//serine-type peptidase activity;GO:0016787//hydrolase activity;GO:0016788//hydrolase activity, acting on ester bonds;GO:0047570//3-oxoadipate enol-lactonase activity;GO:0070205//2-succinyl-6-hydroxy-2,4-cyclohexadiene-1-carboxylate synthase activity	GO:0006508//proteolysis;GO:0009102//biotin biosynthetic process;GO:0009234//menaquinone biosynthetic process;GO:0042952//beta-ketoadipate pathway
																	GO:0016491//oxidoreductase activity	-
																	GO:0003674//molecular_function;GO:0003676//nucleic acid binding;GO:0003677//DNA binding;GO:0003678//DNA helicase activity;GO:0003824//catalytic activity;GO:0003916//DNA topoisomerase activity;GO:0003917//DNA topoisomerase type I (single strand cut, ATP-independent) activity;GO:0005488//binding;GO:0016853//isomerase activity;GO:0043167//ion binding;GO:0043169//cation binding;GO:0046872//metal ion …	GO:0006139//nucleobase-containing compound metabolic process;GO:0006259//DNA metabolic process;GO:0006260//DNA replication;GO:0006265//DNA topological change;GO:0006725//cellular aromatic compound metabolic process;GO:0006807//nitrogen compound metabolic process;GO:0006996//organelle organization;GO:0008150//biological_process;GO:0008152//metabolic process;GO:0009987//cellular process;GO:0016043/…
																	-	-
																	-	GO:0015074//DNA integration
																	-	-
																	GO:0005509//calcium ion binding	-
																	GO:0016307//phosphatidylinositol phosphate kinase activity	GO:0046488//phosphatidylinositol metabolic process
																	-	GO:0002376//immune system process;GO:0006950//response to stress;GO:0006952//defense response;GO:0006955//immune response;GO:0008150//biological_process;GO:0008219//cell death;GO:0009626//plant-type hypersensitive response;GO:0009987//cellular process;GO:0012501//programmed cell death;GO:0033554//cellular response to stress;GO:0034050//programmed cell death induced by symbiont;GO:0045087//innate …
																	-	-
																	-	-
																	-	-
																	GO:0004332//fructose-bisphosphate aldolase activity;GO:0008270//zinc ion binding;GO:0016832//aldehyde-lyase activity	GO:0005975//carbohydrate metabolic process;GO:0006096//glycolytic process
																	GO:0003674//molecular_function;GO:0003824//catalytic activity;GO:0005488//binding;GO:0008270//zinc ion binding;GO:0016740//transferase activity;GO:0043167//ion binding;GO:0043169//cation binding;GO:0046872//metal ion binding;GO:0046914//transition metal ion binding	GO:0006464//cellular protein modification process;GO:0006807//nitrogen compound metabolic process;GO:0008150//biological_process;GO:0008152//metabolic process;GO:0009987//cellular process;GO:0010119//regulation of stomatal movement;GO:0016567//protein ubiquitination;GO:0019538//protein metabolic process;GO:0032446//protein modification by small protein conjugation;GO:0036211//protein modification…
																	GO:0000062//fatty-acyl-CoA binding	-
																	-	-
																	GO:0003674//molecular_function;GO:0003676//nucleic acid binding;GO:0003723//RNA binding;GO:0005488//binding;GO:0097159//organic cyclic compound binding;GO:1901363//heterocyclic compound binding	GO:0006139//nucleobase-containing compound metabolic process;GO:0006396//RNA processing;GO:0006397//mRNA processing;GO:0006725//cellular aromatic compound metabolic process;GO:0006807//nitrogen compound metabolic process;GO:0008150//biological_process;GO:0008152//metabolic process;GO:0008380//RNA splicing;GO:0009987//cellular process;GO:0010467//gene expression;GO:0016070//RNA metabolic process;G…
																	-	-
																	GO:0003677//DNA binding	-
																	GO:0003674//molecular_function;GO:0003824//catalytic activity;GO:0016740//transferase activity;GO:0016757//glycosyltransferase activity	GO:0006464//cellular protein modification process;GO:0006486//protein glycosylation;GO:0006807//nitrogen compound metabolic process;GO:0008150//biological_process;GO:0008152//metabolic process;GO:0009058//biosynthetic process;GO:0009059//macromolecule biosynthetic process;GO:0009100//glycoprotein metabolic process;GO:0009101//glycoprotein biosynthetic process;GO:0009987//cellular process;GO:00160…
																	GO:0000166//nucleotide binding;GO:0003674//molecular_function;GO:0003676//nucleic acid binding;GO:0003723//RNA binding;GO:0003724//RNA helicase activity;GO:0003743//translation initiation factor activity;GO:0003824//catalytic activity;GO:0004386//helicase activity;GO:0005488//binding;GO:0005524//ATP binding;GO:0008135//translation factor activity, RNA binding;GO:0008186//ATP-dependent activity, a…	GO:0006139//nucleobase-containing compound metabolic process;GO:0006412//translation;GO:0006413//translational initiation;GO:0006518//peptide metabolic process;GO:0006807//nitrogen compound metabolic process;GO:0008150//biological_process;GO:0008152//metabolic process;GO:0009058//biosynthetic process;GO:0009059//macromolecule biosynthetic process;GO:0009987//cellular process;GO:0010467//gene expr…
																	GO:0008234//cysteine-type peptidase activity	GO:0006508//proteolysis
																	GO:0004672//protein kinase activity;GO:0005515//protein binding;GO:0005524//ATP binding	GO:0006468//protein phosphorylation
																	GO:0016491//oxidoreductase activity	-
																	GO:0046983//protein dimerization activity	-
																	-	-
																	-	-
																	GO:0003676//nucleic acid binding	GO:0002098//tRNA wobble uridine modification
																	-	-
																	GO:0004672//protein kinase activity;GO:0005515//protein binding;GO:0005524//ATP binding	GO:0006468//protein phosphorylation
																	GO:0000981//DNA-binding transcription factor activity, RNA polymerase II-specific;GO:0001228//DNA-binding transcription activator activity, RNA polymerase II-specific;GO:0003674//molecular_function;GO:0003676//nucleic acid binding;GO:0003677//DNA binding;GO:0003700//DNA-binding transcription factor activity;GO:0005488//binding;GO:0005515//protein binding;GO:0005516//calmodulin binding;GO:0043565/…	GO:0006139//nucleobase-containing compound metabolic process;GO:0006351//transcription, DNA-templated;GO:0006355//regulation of transcription, DNA-templated;GO:0006357//regulation of transcription by RNA polymerase II;GO:0006366//transcription by RNA polymerase II;GO:0006725//cellular aromatic compound metabolic process;GO:0006807//nitrogen compound metabolic process;GO:0006950//response to stres…
																	GO:0005515//protein binding	-
																	GO:0000166//nucleotide binding;GO:0003674//molecular_function;GO:0005488//binding;GO:0005515//protein binding;GO:0005524//ATP binding;GO:0016887//ATP hydrolysis activity;GO:0017076//purine nucleotide binding;GO:0030554//adenyl nucleotide binding;GO:0032553//ribonucleotide binding;GO:0032555//purine ribonucleotide binding;GO:0032559//adenyl ribonucleotide binding;GO:0035639//purine ribonucleoside …	GO:0000302//response to reactive oxygen species;GO:0006457//protein folding;GO:0006950//response to stress;GO:0006979//response to oxidative stress;GO:0008150//biological_process;GO:0009266//response to temperature stimulus;GO:0009314//response to radiation;GO:0009408//response to heat;GO:0009416//response to light stimulus;GO:0009628//response to abiotic stimulus;GO:0009636//response to toxic su…
																	GO:0005515//protein binding;GO:0016702//oxidoreductase activity, acting on single donors with incorporation of molecular oxygen, incorporation of two atoms of oxygen;GO:0046872//metal ion binding	-
																	GO:0003677//DNA binding;GO:0004803//transposase activity;GO:0008270//zinc ion binding	GO:0006313//transposition, DNA-mediated
																	-	-
																	GO:0003674//molecular_function;GO:0003824//catalytic activity;GO:0004553//hydrolase activity, hydrolyzing O-glycosyl compounds;GO:0016160//amylase activity;GO:0016161//beta-amylase activity;GO:0016787//hydrolase activity;GO:0016798//hydrolase activity, acting on glycosyl bonds;GO:0102229//amylopectin maltohydrolase activity	GO:0000023//maltose metabolic process;GO:0000024//maltose biosynthetic process;GO:0000272//polysaccharide catabolic process;GO:0001101//response to acid chemical;GO:0005975//carbohydrate metabolic process;GO:0005976//polysaccharide metabolic process;GO:0005982//starch metabolic process;GO:0005983//starch catabolic process;GO:0005984//disaccharide metabolic process;GO:0006073//cellular glucan meta…
																	GO:0003674//molecular_function;GO:0003824//catalytic activity;GO:0004373//glycogen (starch) synthase activity;GO:0005488//binding;GO:0005515//protein binding;GO:0008194//UDP-glycosyltransferase activity;GO:0009011//starch synthase activity;GO:0016740//transferase activity;GO:0016757//glycosyltransferase activity;GO:0016758//hexosyltransferase activity;GO:0030246//carbohydrate binding;GO:0030247//…	GO:0000271//polysaccharide biosynthetic process;GO:0005975//carbohydrate metabolic process;GO:0005976//polysaccharide metabolic process;GO:0005978//glycogen biosynthetic process;GO:0005982//starch metabolic process;GO:0006073//cellular glucan metabolic process;GO:0008150//biological_process;GO:0008152//metabolic process;GO:0009058//biosynthetic process;GO:0009059//macromolecule biosynthetic proce…
																	GO:0043531//ADP binding	-
																	-	-
																	GO:0004601//peroxidase activity;GO:0020037//heme binding	GO:0006979//response to oxidative stress
																	GO:0005509//calcium ion binding	-
																	GO:0003674//molecular_function;GO:0003712//transcription coregulator activity;GO:0003714//transcription corepressor activity;GO:0140110//transcription regulator activity	GO:0000003//reproduction;GO:0001101//response to acid chemical;GO:0003006//developmental process involved in reproduction;GO:0006139//nucleobase-containing compound metabolic process;GO:0006351//transcription, DNA-templated;GO:0006355//regulation of transcription, DNA-templated;GO:0006725//cellular aromatic compound metabolic process;GO:0006807//nitrogen compound metabolic process;GO:0006950//res…
																	GO:0003674//molecular_function;GO:0003676//nucleic acid binding;GO:0003723//RNA binding;GO:0003727//single-stranded RNA binding;GO:0005488//binding;GO:0008143//poly(A) binding;GO:0008270//zinc ion binding;GO:0070717//poly-purine tract binding;GO:0097159//organic cyclic compound binding;GO:1901363//heterocyclic compound binding	GO:0000375//RNA splicing, via transesterification reactions;GO:0000377//RNA splicing, via transesterification reactions with bulged adenosine as nucleophile;GO:0000398//mRNA splicing, via spliceosome;GO:0002376//immune system process;GO:0006139//nucleobase-containing compound metabolic process;GO:0006396//RNA processing;GO:0006397//mRNA processing;GO:0006417//regulation of translation;GO:0006725/…
																	-	-
																	-	-
																	GO:0008234//cysteine-type peptidase activity	GO:0006508//proteolysis
																	GO:0003700//DNA-binding transcription factor activity	GO:0006355//regulation of transcription, DNA-templated
																	GO:0003677//DNA binding;GO:0003899//DNA-directed 5'-3' RNA polymerase activity	GO:0006351//transcription, DNA-templated
																	-	-
																	-	-
																	GO:0003886//DNA (cytosine-5-)-methyltransferase activity;GO:0008168//methyltransferase activity	GO:0006304//DNA modification
																	GO:0019825//oxygen binding;GO:0020037//heme binding	-
																	GO:0000049//tRNA binding;GO:0000166//nucleotide binding;GO:0003674//molecular_function;GO:0003676//nucleic acid binding;GO:0003723//RNA binding;GO:0003824//catalytic activity;GO:0003879//ATP phosphoribosyltransferase activity;GO:0004672//protein kinase activity;GO:0004674//protein serine/threonine kinase activity;GO:0004694//eukaryotic translation initiation factor 2alpha kinase activity;GO:00048…	GO:0000075//cell cycle checkpoint signaling;GO:0000077//DNA damage checkpoint signaling;GO:0000105//histidine biosynthetic process;GO:0000302//response to reactive oxygen species;GO:0006412//translation;GO:0006417//regulation of translation;GO:0006427//histidyl-tRNA aminoacylation;GO:0006446//regulation of translational initiation;GO:0006464//cellular protein modification process;GO:0006468//prot…
																	GO:0008270//zinc ion binding	-
																	GO:0003674//molecular_function;GO:0003824//catalytic activity;GO:0004252//serine-type endopeptidase activity;GO:0008233//peptidase activity;GO:0008236//serine-type peptidase activity;GO:0016787//hydrolase activity;GO:0017171//serine hydrolase activity;GO:0140096//catalytic activity, acting on a protein	GO:0006465//signal peptide processing;GO:0006508//proteolysis;GO:0006807//nitrogen compound metabolic process;GO:0006996//organelle organization;GO:0008150//biological_process;GO:0008152//metabolic process;GO:0009306//protein secretion;GO:0009657//plastid organization;GO:0009668//plastid membrane organization;GO:0009987//cellular process;GO:0010027//thylakoid membrane organization;GO:0010467//gen…
																	GO:0003674//molecular_function;GO:0003676//nucleic acid binding;GO:0003723//RNA binding;GO:0003729//mRNA binding;GO:0005488//binding;GO:0097159//organic cyclic compound binding;GO:1901363//heterocyclic compound binding	GO:0000375//RNA splicing, via transesterification reactions;GO:0000377//RNA splicing, via transesterification reactions with bulged adenosine as nucleophile;GO:0000381//regulation of alternative mRNA splicing, via spliceosome;GO:0000398//mRNA splicing, via spliceosome;GO:0006139//nucleobase-containing compound metabolic process;GO:0006396//RNA processing;GO:0006397//mRNA processing;GO:0006725//ce…
																	-	-
																	-	-
																	GO:0003674//molecular_function;GO:0003676//nucleic acid binding;GO:0003723//RNA binding;GO:0003729//mRNA binding;GO:0005488//binding;GO:0017069//snRNA binding;GO:0030619//U1 snRNA binding;GO:0097159//organic cyclic compound binding;GO:1901363//heterocyclic compound binding	GO:0000375//RNA splicing, via transesterification reactions;GO:0000377//RNA splicing, via transesterification reactions with bulged adenosine as nucleophile;GO:0000398//mRNA splicing, via spliceosome;GO:0006139//nucleobase-containing compound metabolic process;GO:0006396//RNA processing;GO:0006397//mRNA processing;GO:0006725//cellular aromatic compound metabolic process;GO:0006807//nitrogen compo…
																	GO:0003824//catalytic activity;GO:0004729//oxygen-dependent protoporphyrinogen oxidase activity;GO:0016166//phytoene dehydrogenase activity;GO:0016491//oxidoreductase activity;GO:0045550//geranylgeranyl reductase activity;GO:0071949//FAD binding	GO:0006779//porphyrin-containing compound biosynthetic process;GO:0009228//thiamine biosynthetic process;GO:0015995//chlorophyll biosynthetic process;GO:0016117//carotenoid biosynthetic process;GO:0030494//bacteriochlorophyll biosynthetic process
																	GO:0005515//protein binding;GO:0008270//zinc ion binding;GO:0018024//histone-lysine N-methyltransferase activity	-
																	-	-
																	GO:0004672//protein kinase activity;GO:0005524//ATP binding	GO:0006468//protein phosphorylation
																	GO:0008967//phosphoglycolate phosphatase activity;GO:0016787//hydrolase activity;GO:0018784//(S)-2-haloacid dehalogenase activity	GO:0006805//xenobiotic metabolic process;GO:0008152//metabolic process;GO:0009853//photorespiration;GO:0043094//cellular metabolic compound salvage
																	-	GO:0000724//double-strand break repair via homologous recombination;GO:0000725//recombinational repair;GO:0006139//nucleobase-containing compound metabolic process;GO:0006259//DNA metabolic process;GO:0006281//DNA repair;GO:0006302//double-strand break repair;GO:0006310//DNA recombination;GO:0006725//cellular aromatic compound metabolic process;GO:0006807//nitrogen compound metabolic process;GO:0…
																	GO:0003677//DNA binding;GO:0003735//structural constituent of ribosome;GO:0019887//protein kinase regulator activity	GO:0006412//translation
																	GO:0000166//nucleotide binding;GO:0003674//molecular_function;GO:0003676//nucleic acid binding;GO:0003677//DNA binding;GO:0003723//RNA binding;GO:0003724//RNA helicase activity;GO:0003824//catalytic activity;GO:0004386//helicase activity;GO:0005488//binding;GO:0005524//ATP binding;GO:0008186//ATP-dependent activity, acting on RNA;GO:0016462//pyrophosphatase activity;GO:0016787//hydrolase activity…	GO:0000375//RNA splicing, via transesterification reactions;GO:0000377//RNA splicing, via transesterification reactions with bulged adenosine as nucleophile;GO:0000398//mRNA splicing, via spliceosome;GO:0006139//nucleobase-containing compound metabolic process;GO:0006268//DNA unwinding involved in DNA replication;GO:0006281//DNA repair;GO:0006310//DNA recombination;GO:0006396//RNA processing;GO:0…
																	-	-
																	GO:0003674//molecular_function;GO:0003676//nucleic acid binding;GO:0003677//DNA binding;GO:0003682//chromatin binding;GO:0003723//RNA binding;GO:0003729//mRNA binding;GO:0005488//binding;GO:0097159//organic cyclic compound binding;GO:1901363//heterocyclic compound binding	GO:0006139//nucleobase-containing compound metabolic process;GO:0006259//DNA metabolic process;GO:0006304//DNA modification;GO:0006305//DNA alkylation;GO:0006306//DNA methylation;GO:0006325//chromatin organization;GO:0006351//transcription, DNA-templated;GO:0006354//DNA-templated transcription, elongation;GO:0006355//regulation of transcription, DNA-templated;GO:0006357//regulation of transcripti…
																	-	-
																	-	-
																	GO:0015368//calcium:cation antiporter activity	GO:0006816//calcium ion transport;GO:0055085//transmembrane transport
																	GO:0005515//protein binding	-
																	GO:0020037//heme binding	-
																	GO:0004842//ubiquitin-protein transferase activity;GO:0008270//zinc ion binding	GO:0016567//protein ubiquitination
																	-	-
																	-	GO:0006139//nucleobase-containing compound metabolic process;GO:0006396//RNA processing;GO:0006397//mRNA processing;GO:0006725//cellular aromatic compound metabolic process;GO:0006807//nitrogen compound metabolic process;GO:0008150//biological_process;GO:0008152//metabolic process;GO:0008380//RNA splicing;GO:0009987//cellular process;GO:0010467//gene expression;GO:0016070//RNA metabolic process;G…
																	GO:0004471//malate dehydrogenase (decarboxylating) (NAD+) activity;GO:0051287//NAD binding	-
																	GO:0003924//GTPase activity;GO:0005524//ATP binding;GO:0005525//GTP binding;GO:0016301//kinase activity	GO:0006614//SRP-dependent cotranslational protein targeting to membrane;GO:0006617//SRP-dependent cotranslational protein targeting to membrane, signal sequence recognition
																	-	-
																	-	-
																	GO:0000166//nucleotide binding;GO:0003674//molecular_function;GO:0003677//DNA binding;GO:0003688//DNA replication origin binding;GO:0003723//RNA binding;GO:0003724//RNA helicase activity;GO:0003887//DNA-directed DNA polymerase activity;GO:0004176//ATP-dependent peptidase activity;GO:0004252//serine-type endopeptidase activity;GO:0005198//structural molecule activity;GO:0005488//binding;GO:0005524…	GO:0000302//response to reactive oxygen species;GO:0002949//tRNA threonylcarbamoyladenosine modification;GO:0006260//DNA replication;GO:0006270//DNA replication initiation;GO:0006275//regulation of DNA replication;GO:0006281//DNA repair;GO:0006310//DNA recombination;GO:0006355//regulation of transcription, DNA-templated;GO:0006417//regulation of translation;GO:0006457//protein folding;GO:0006508/…
																	-	-
																	-	-
																	GO:0003674//molecular_function;GO:0003676//nucleic acid binding;GO:0005488//binding;GO:0008270//zinc ion binding;GO:0043167//ion binding;GO:0043169//cation binding;GO:0046872//metal ion binding;GO:0046914//transition metal ion binding	GO:0001501//skeletal system development;GO:0007275//multicellular organism development;GO:0008150//biological_process;GO:0008380//RNA splicing;GO:0032501//multicellular organismal process;GO:0032502//developmental process;GO:0048513//animal organ development;GO:0048731//system development;GO:0048856//anatomical structure development;GO:0060348//bone development
																	GO:0002039//p53 binding;GO:0003674//molecular_function;GO:0003824//catalytic activity;GO:0004842//ubiquitin-protein transferase activity;GO:0005102//signaling receptor binding;GO:0005488//binding;GO:0005515//protein binding;GO:0008270//zinc ion binding;GO:0016740//transferase activity;GO:0019787//ubiquitin-like protein transferase activity;GO:0042802//identical protein binding;GO:0042803//protein…	GO:0006464//cellular protein modification process;GO:0006508//proteolysis;GO:0006511//ubiquitin-dependent protein catabolic process;GO:0006807//nitrogen compound metabolic process;GO:0008150//biological_process;GO:0008152//metabolic process;GO:0009056//catabolic process;GO:0009057//macromolecule catabolic process;GO:0009893//positive regulation of metabolic process;GO:0009894//regulation of catab…
																	GO:0003677//DNA binding	-
																	-	-
																	GO:0008234//cysteine-type peptidase activity	GO:0006508//proteolysis
																	GO:0003676//nucleic acid binding	GO:0008380//RNA splicing
																	GO:0003674//molecular_function;GO:0003824//catalytic activity;GO:0004620//phospholipase activity;GO:0004622//lysophospholipase activity;GO:0004623//phospholipase A2 activity;GO:0005488//binding;GO:0005509//calcium ion binding;GO:0005515//protein binding;GO:0005543//phospholipid binding;GO:0005544//calcium-dependent phospholipid binding;GO:0008289//lipid binding;GO:0008970//phospholipase A1 activi…	GO:0000003//reproduction;GO:0000302//response to reactive oxygen species;GO:0001542//ovulation from ovarian follicle;GO:0001554//luteolysis;GO:0001676//long-chain fatty acid metabolic process;GO:0001890//placenta development;GO:0001893//maternal placenta development;GO:0001894//tissue homeostasis;GO:0002237//response to molecule of bacterial origin;GO:0002673//regulation of acute inflammatory res…
																	GO:0005506//iron ion binding;GO:0016705//oxidoreductase activity, acting on paired donors, with incorporation or reduction of molecular oxygen;GO:0020037//heme binding	-
																	-	GO:0015891//siderophore transport
																	GO:0003674//molecular_function;GO:0005488//binding;GO:0043167//ion binding;GO:0043169//cation binding;GO:0046872//metal ion binding	GO:0007275//multicellular organism development;GO:0008150//biological_process;GO:0032501//multicellular organismal process;GO:0032502//developmental process;GO:0048856//anatomical structure development
																	GO:0003674//molecular_function;GO:0003676//nucleic acid binding;GO:0003723//RNA binding;GO:0003824//catalytic activity;GO:0005488//binding;GO:0005515//protein binding;GO:0008270//zinc ion binding;GO:0016740//transferase activity;GO:0016832//aldehyde-lyase activity;GO:0019787//ubiquitin-like protein transferase activity;GO:0019789//SUMO transferase activity;GO:0019899//enzyme binding;GO:0031267//s…	GO:0000082//G1/S transition of mitotic cell cycle;GO:0000226//microtubule cytoskeleton organization;GO:0000278//mitotic cell cycle;GO:0000413//protein peptidyl-prolyl isomerization;GO:0005975//carbohydrate metabolic process;GO:0006403//RNA localization;GO:0006405//RNA export from nucleus;GO:0006406//mRNA export from nucleus;GO:0006457//protein folding;GO:0006464//cellular protein modification pro…
																	-	-
																	GO:0016853//isomerase activity	-
																	GO:0000166//nucleotide binding;GO:0003674//molecular_function;GO:0003824//catalytic activity;GO:0005215//transporter activity;GO:0005488//binding;GO:0005524//ATP binding;GO:0016301//kinase activity;GO:0016709//oxidoreductase activity, acting on paired donors, with incorporation or reduction of molecular oxygen, NAD(P)H as one donor, and incorporation of one atom of oxygen;GO:0016740//transferase …	GO:0000302//response to reactive oxygen species;GO:0006629//lipid metabolic process;GO:0006643//membrane lipid metabolic process;GO:0006744//ubiquinone biosynthetic process;GO:0006793//phosphorus metabolic process;GO:0006796//phosphate-containing compound metabolic process;GO:0006950//response to stress;GO:0006979//response to oxidative stress;GO:0007275//multicellular organism development;GO:000…
																	GO:0005506//iron ion binding;GO:0016705//oxidoreductase activity, acting on paired donors, with incorporation or reduction of molecular oxygen;GO:0020037//heme binding	-
																	-	-
																	GO:0005515//protein binding	-
																	-	-
																	-	-
																	GO:0003924//GTPase activity;GO:0005047//signal recognition particle binding;GO:0005048//signal sequence binding;GO:0005524//ATP binding;GO:0005525//GTP binding;GO:0016301//kinase activity;GO:0016772//transferase activity, transferring phosphorus-containing groups;GO:0017111//nucleoside-triphosphatase activity	GO:0006614//SRP-dependent cotranslational protein targeting to membrane;GO:0006617//SRP-dependent cotranslational protein targeting to membrane, signal sequence recognition;GO:0006886//intracellular protein transport;GO:0009306//protein secretion;GO:0015809//arginine transport;GO:0015819//lysine transport;GO:0015822//ornithine transport
																	GO:0000166//nucleotide binding;GO:0003674//molecular_function;GO:0003676//nucleic acid binding;GO:0003677//DNA binding;GO:0003682//chromatin binding;GO:0003690//double-stranded DNA binding;GO:0003774//cytoskeletal motor activity;GO:0003777//microtubule motor activity;GO:0003824//catalytic activity;GO:0004672//protein kinase activity;GO:0004674//protein serine/threonine kinase activity;GO:0005488/…	GO:0000003//reproduction;GO:0000070//mitotic sister chromatid segregation;GO:0000278//mitotic cell cycle;GO:0000280//nuclear division;GO:0000724//double-strand break repair via homologous recombination;GO:0000725//recombinational repair;GO:0000819//sister chromatid segregation;GO:0001736//establishment of planar polarity;GO:0001737//establishment of imaginal disc-derived wing hair orientation;GO:…
																	GO:0000104//succinate dehydrogenase activity;GO:0003674//molecular_function;GO:0003677//DNA binding;GO:0003824//catalytic activity;GO:0003899//DNA-directed 5'-3' RNA polymerase activity;GO:0004148//dihydrolipoyl dehydrogenase activity;GO:0004355//glutamate synthase (NADPH) activity;GO:0004729//oxygen-dependent protoporphyrinogen oxidase activity;GO:0005488//binding;GO:0005506//iron ion binding;GO…	GO:0000002//mitochondrial genome maintenance;GO:0006096//glycolytic process;GO:0006099//tricarboxylic acid cycle;GO:0006351//transcription, DNA-templated;GO:0006400//tRNA modification;GO:0006537//glutamate biosynthetic process;GO:0006725//cellular aromatic compound metabolic process;GO:0006744//ubiquinone biosynthetic process;GO:0006766//vitamin metabolic process;GO:0006767//water-soluble vitamin…
																	-	-
																	GO:0005515//protein binding	-
																	GO:0003700//DNA-binding transcription factor activity	GO:0006355//regulation of transcription, DNA-templated
																	-	-
																	-	-
																	-	-
																	GO:0005515//protein binding;GO:0008270//zinc ion binding	-
																	GO:0008967//phosphoglycolate phosphatase activity;GO:0016787//hydrolase activity;GO:0018784//(S)-2-haloacid dehalogenase activity;GO:0031679//NADH dehydrogenase (plastoquinone) activity	GO:0006805//xenobiotic metabolic process;GO:0008152//metabolic process;GO:0009853//photorespiration;GO:0019684//photosynthesis, light reaction;GO:0043094//cellular metabolic compound salvage
																	GO:0003674//molecular_function;GO:0003676//nucleic acid binding;GO:0003677//DNA binding;GO:0003700//DNA-binding transcription factor activity;GO:0005488//binding;GO:0043565//sequence-specific DNA binding;GO:0097159//organic cyclic compound binding;GO:0140110//transcription regulator activity;GO:1901363//heterocyclic compound binding	GO:0006139//nucleobase-containing compound metabolic process;GO:0006351//transcription, DNA-templated;GO:0006355//regulation of transcription, DNA-templated;GO:0006725//cellular aromatic compound metabolic process;GO:0006807//nitrogen compound metabolic process;GO:0008150//biological_process;GO:0008152//metabolic process;GO:0009058//biosynthetic process;GO:0009059//macromolecule biosynthetic proc…
																	-	-
																	GO:0004672//protein kinase activity;GO:0005524//ATP binding;GO:0016709//oxidoreductase activity, acting on paired donors, with incorporation or reduction of molecular oxygen, NAD(P)H as one donor, and incorporation of one atom of oxygen	GO:0006468//protein phosphorylation;GO:0006744//ubiquinone biosynthetic process;GO:0007165//signal transduction
																	GO:0000166//nucleotide binding;GO:0003674//molecular_function;GO:0003824//catalytic activity;GO:0005215//transporter activity;GO:0005375//copper ion transmembrane transporter activity;GO:0005388//P-type calcium transporter activity;GO:0005488//binding;GO:0005515//protein binding;GO:0005516//calmodulin binding;GO:0005524//ATP binding;GO:0008324//cation transmembrane transporter activity;GO:0008556…	GO:0006545//glycine biosynthetic process;GO:0006564//L-serine biosynthetic process;GO:0006810//transport;GO:0006811//ion transport;GO:0006812//cation transport;GO:0006813//potassium ion transport;GO:0006816//calcium ion transport;GO:0006825//copper ion transport;GO:0008150//biological_process;GO:0008152//metabolic process;GO:0015691//cadmium ion transport;GO:0015693//magnesium ion transport;GO:00…
																	GO:0003674//molecular_function;GO:0005215//transporter activity;GO:0005365//myo-inositol transmembrane transporter activity;GO:0005366//myo-inositol:proton symporter activity;GO:0008028//monocarboxylic acid transmembrane transporter activity;GO:0008324//cation transmembrane transporter activity;GO:0015075//ion transmembrane transporter activity;GO:0015078//proton transmembrane transporter activit…	GO:0006810//transport;GO:0006811//ion transport;GO:0006812//cation transport;GO:0006817//phosphate ion transport;GO:0006855//xenobiotic transmembrane transport;GO:0008150//biological_process;GO:0008643//carbohydrate transport;GO:0015718//monocarboxylic acid transport;GO:0015791//polyol transport;GO:0015798//myo-inositol transport;GO:0015850//organic hydroxy compound transport;GO:0034220//ion tran…
																	-	-
																	GO:0004843//thiol-dependent deubiquitinase;GO:1990380//Lys48-specific deubiquitinase activity	-
																	GO:0005524//ATP binding	GO:0007059//chromosome segregation;GO:0030261//chromosome condensation;GO:0048870//cell motility
																	GO:0003674//molecular_function;GO:0004869//cysteine-type endopeptidase inhibitor activity	GO:0015979//photosynthesis;GO:0019684//photosynthesis, light reaction
																	GO:0005319//lipid transporter activity;GO:0005524//ATP binding;GO:0015220//choline transmembrane transporter activity;GO:0015221//lipopolysaccharide transmembrane transporter activity;GO:0015412//ABC-type molybdate transporter activity;GO:0015413//ABC-type nickel transporter activity;GO:0015414//ABC-type nitrate transporter activity;GO:0015415//ATPase-coupled phosphate ion transmembrane transport…	GO:0000910//cytokinesis;GO:0006810//transport;GO:0006817//phosphate ion transport;GO:0006824//cobalt ion transport;GO:0006869//lipid transport;GO:0007601//visual perception;GO:0008150//biological_process;GO:0008272//sulfate transport;GO:0015675//nickel cation transport;GO:0015689//molybdate ion transport;GO:0015706//nitrate transport;GO:0015716//organic phosphonate transport;GO:0015753//D-xylose …
																	-	-
																	-	-
																	GO:0003674//molecular_function;GO:0003824//catalytic activity;GO:0003841//1-acylglycerol-3-phosphate O-acyltransferase activity;GO:0004301//epoxide hydrolase activity;GO:0004620//phospholipase activity;GO:0004623//phospholipase A2 activity;GO:0008374//O-acyltransferase activity;GO:0016298//lipase activity;GO:0016411//acylglycerol O-acyltransferase activity;GO:0016740//transferase activity;GO:0016…	GO:0006112//energy reserve metabolic process;GO:0006629//lipid metabolic process;GO:0006644//phospholipid metabolic process;GO:0006793//phosphorus metabolic process;GO:0006796//phosphate-containing compound metabolic process;GO:0008150//biological_process;GO:0008152//metabolic process;GO:0008610//lipid biosynthetic process;GO:0008654//phospholipid biosynthetic process;GO:0009058//biosynthetic pro…
																	GO:0003676//nucleic acid binding;GO:0004523//RNA-DNA hybrid ribonuclease activity;GO:0005515//protein binding	-
																	GO:0000166//nucleotide binding;GO:0003674//molecular_function;GO:0005215//transporter activity;GO:0005216//ion channel activity;GO:0005244//voltage-gated ion channel activity;GO:0005249//voltage-gated potassium channel activity;GO:0005261//cation channel activity;GO:0005267//potassium channel activity;GO:0005488//binding;GO:0005515//protein binding;GO:0005516//calmodulin binding;GO:0008324//catio…	GO:0006810//transport;GO:0006811//ion transport;GO:0006812//cation transport;GO:0006813//potassium ion transport;GO:0008150//biological_process;GO:0009987//cellular process;GO:0030001//metal ion transport;GO:0034220//ion transmembrane transport;GO:0042391//regulation of membrane potential;GO:0051179//localization;GO:0051234//establishment of localization;GO:0055085//transmembrane transport;GO:006…
																	GO:0003674//molecular_function;GO:0003676//nucleic acid binding;GO:0003723//RNA binding;GO:0005488//binding;GO:0005515//protein binding;GO:0097159//organic cyclic compound binding;GO:1901363//heterocyclic compound binding	GO:0008380//RNA splicing
																	GO:0016779//nucleotidyltransferase activity	-
																	-	-
																	-	-
																	GO:0003677//DNA binding;GO:0043565//sequence-specific DNA binding	GO:0006355//regulation of transcription, DNA-templated;GO:0006914//autophagy
																	GO:0008236//serine-type peptidase activity	GO:0006508//proteolysis;GO:0009306//protein secretion
																	-	-
																	GO:0003674//molecular_function;GO:0003824//catalytic activity;GO:0004842//ubiquitin-protein transferase activity;GO:0005488//binding;GO:0005515//protein binding;GO:0016740//transferase activity;GO:0019787//ubiquitin-like protein transferase activity;GO:0019899//enzyme binding;GO:0019902//phosphatase binding;GO:0019903//protein phosphatase binding;GO:0140096//catalytic activity, acting on a protein	GO:0000003//reproduction;GO:0000209//protein polyubiquitination;GO:0003006//developmental process involved in reproduction;GO:0006464//cellular protein modification process;GO:0006508//proteolysis;GO:0006511//ubiquitin-dependent protein catabolic process;GO:0006807//nitrogen compound metabolic process;GO:0007049//cell cycle;GO:0007088//regulation of mitotic nuclear division;GO:0007275//multicellu…
																	-	-
																	-	-
																	GO:0000166//nucleotide binding;GO:0003674//molecular_function;GO:0003677//DNA binding;GO:0003723//RNA binding;GO:0003724//RNA helicase activity;GO:0003887//DNA-directed DNA polymerase activity;GO:0004176//ATP-dependent peptidase activity;GO:0004252//serine-type endopeptidase activity;GO:0005198//structural molecule activity;GO:0005488//binding;GO:0005524//ATP binding;GO:0008134//transcription fac…	GO:0000302//response to reactive oxygen species;GO:0002949//tRNA threonylcarbamoyladenosine modification;GO:0006260//DNA replication;GO:0006281//DNA repair;GO:0006310//DNA recombination;GO:0006355//regulation of transcription, DNA-templated;GO:0006417//regulation of translation;GO:0006457//protein folding;GO:0006508//proteolysis;GO:0006807//nitrogen compound metabolic process;GO:0006950//response…
																	GO:0003676//nucleic acid binding;GO:0003723//RNA binding	GO:0008380//RNA splicing
																	GO:0004672//protein kinase activity;GO:0005524//ATP binding	GO:0006468//protein phosphorylation
																	-	-
																	GO:0003674//molecular_function;GO:0003824//catalytic activity;GO:0016491//oxidoreductase activity;GO:0047834//D-threo-aldose 1-dehydrogenase activity	GO:0008150//biological_process;GO:0008152//metabolic process
																	GO:0033926//glycopeptide alpha-N-acetylgalactosaminidase activity	-
																	GO:0003676//nucleic acid binding;GO:0003677//DNA binding;GO:0008270//zinc ion binding	-
																	GO:0005515//protein binding	-
																	GO:0001067//transcription regulatory region nucleic acid binding;GO:0003674//molecular_function;GO:0003676//nucleic acid binding;GO:0003677//DNA binding;GO:0003700//DNA-binding transcription factor activity;GO:0005488//binding;GO:0043565//sequence-specific DNA binding;GO:0097159//organic cyclic compound binding;GO:0140110//transcription regulator activity;GO:1901363//heterocyclic compound binding	GO:0001101//response to acid chemical;GO:0006139//nucleobase-containing compound metabolic process;GO:0006351//transcription, DNA-templated;GO:0006355//regulation of transcription, DNA-templated;GO:0006725//cellular aromatic compound metabolic process;GO:0006790//sulfur compound metabolic process;GO:0006807//nitrogen compound metabolic process;GO:0006950//response to stress;GO:0006952//defense re…
																	GO:0003735//structural constituent of ribosome	GO:0006412//translation
																	GO:0005515//protein binding	GO:0007049//cell cycle;GO:0007275//multicellular organism development;GO:0008150//biological_process;GO:0009653//anatomical structure morphogenesis;GO:0009719//response to endogenous stimulus;GO:0009725//response to hormone;GO:0009733//response to auxin;GO:0009791//post-embryonic development;GO:0009987//cellular process;GO:0010015//root morphogenesis;GO:0010033//response to organic substance;GO:0…
																	GO:0000107//imidazoleglycerol-phosphate synthase activity;GO:0003883//CTP synthase activity;GO:0003922//GMP synthase (glutamine-hydrolyzing) activity;GO:0004088//carbamoyl-phosphate synthase (glutamine-hydrolyzing) activity;GO:0016787//hydrolase activity;GO:0016884//carbon-nitrogen ligase activity, with glutamine as amido-N-donor	GO:0000105//histidine biosynthetic process;GO:0006177//GMP biosynthetic process;GO:0006221//pyrimidine nucleotide biosynthetic process;GO:0009220//pyrimidine ribonucleotide biosynthetic process
																	GO:0003674//molecular_function;GO:0045735//nutrient reservoir activity	-
																	GO:0003674//molecular_function;GO:0003676//nucleic acid binding;GO:0003677//DNA binding;GO:0003700//DNA-binding transcription factor activity;GO:0005488//binding;GO:0043167//ion binding;GO:0043169//cation binding;GO:0043565//sequence-specific DNA binding;GO:0046872//metal ion binding;GO:0097159//organic cyclic compound binding;GO:0140110//transcription regulator activity;GO:1901363//heterocyclic …	GO:0001101//response to acid chemical;GO:0006139//nucleobase-containing compound metabolic process;GO:0006351//transcription, DNA-templated;GO:0006355//regulation of transcription, DNA-templated;GO:0006725//cellular aromatic compound metabolic process;GO:0006807//nitrogen compound metabolic process;GO:0007154//cell communication;GO:0007165//signal transduction;GO:0008150//biological_process;GO:00…
																	GO:0003674//molecular_function;GO:0003676//nucleic acid binding;GO:0003677//DNA binding;GO:0003700//DNA-binding transcription factor activity;GO:0005488//binding;GO:0008270//zinc ion binding;GO:0043167//ion binding;GO:0043169//cation binding;GO:0043565//sequence-specific DNA binding;GO:0046872//metal ion binding;GO:0046914//transition metal ion binding;GO:0097159//organic cyclic compound binding;…	GO:0001101//response to acid chemical;GO:0006139//nucleobase-containing compound metabolic process;GO:0006351//transcription, DNA-templated;GO:0006355//regulation of transcription, DNA-templated;GO:0006725//cellular aromatic compound metabolic process;GO:0006807//nitrogen compound metabolic process;GO:0006950//response to stress;GO:0008150//biological_process;GO:0008152//metabolic process;GO:0009…
																	GO:0005515//protein binding;GO:0005524//ATP binding;GO:0016887//ATP hydrolysis activity;GO:0051082//unfolded protein binding	GO:0006457//protein folding;GO:0006950//response to stress;GO:0008360//regulation of cell shape
																	GO:0000981//DNA-binding transcription factor activity, RNA polymerase II-specific;GO:0003674//molecular_function;GO:0003676//nucleic acid binding;GO:0003677//DNA binding;GO:0003700//DNA-binding transcription factor activity;GO:0005488//binding;GO:0005515//protein binding;GO:0008270//zinc ion binding;GO:0043565//sequence-specific DNA binding;GO:0046983//protein dimerization activity;GO:0097159//or…	GO:0006139//nucleobase-containing compound metabolic process;GO:0006351//transcription, DNA-templated;GO:0006355//regulation of transcription, DNA-templated;GO:0006367//transcription initiation from RNA polymerase II promoter;GO:0006725//cellular aromatic compound metabolic process;GO:0006807//nitrogen compound metabolic process;GO:0007154//cell communication;GO:0007165//signal transduction;GO:00…
																	-	GO:0015031//protein transport
																	-	GO:0015074//DNA integration
																	GO:0003674//molecular_function;GO:0005488//binding;GO:0008270//zinc ion binding;GO:0016746//acyltransferase activity;GO:0043167//ion binding;GO:0043169//cation binding;GO:0046872//metal ion binding;GO:0046914//transition metal ion binding	GO:0006506//GPI anchor biosynthetic process;GO:0006810//transport;GO:0006811//ion transport;GO:0006812//cation transport;GO:0008150//biological_process;GO:0009909//regulation of flower development;GO:0009910//negative regulation of flower development;GO:0030001//metal ion transport;GO:0048519//negative regulation of biological process;GO:0048580//regulation of post-embryonic development;GO:004858…
																	GO:0003674//molecular_function;GO:0005488//binding;GO:0005509//calcium ion binding;GO:0005543//phospholipid binding;GO:0005544//calcium-dependent phospholipid binding;GO:0008289//lipid binding;GO:0043167//ion binding;GO:0043168//anion binding;GO:0043169//cation binding;GO:0046872//metal ion binding	GO:0001101//response to acid chemical;GO:0006810//transport;GO:0006950//response to stress;GO:0006970//response to osmotic stress;GO:0008150//biological_process;GO:0008643//carbohydrate transport;GO:0009266//response to temperature stimulus;GO:0009408//response to heat;GO:0009409//response to cold;GO:0009414//response to water deprivation;GO:0009415//response to water;GO:0009628//response to abio…
																	-	-
																	GO:0016787//hydrolase activity	-
																	GO:0005515//protein binding;GO:0005524//ATP binding;GO:0016887//ATP hydrolysis activity;GO:0051082//unfolded protein binding	GO:0006457//protein folding;GO:0006950//response to stress;GO:0008360//regulation of cell shape
																	GO:0000166//nucleotide binding;GO:0003674//molecular_function;GO:0005488//binding;GO:0005515//protein binding;GO:0005524//ATP binding;GO:0017076//purine nucleotide binding;GO:0030554//adenyl nucleotide binding;GO:0032553//ribonucleotide binding;GO:0032555//purine ribonucleotide binding;GO:0032559//adenyl ribonucleotide binding;GO:0035639//purine ribonucleoside triphosphate binding;GO:0036094//sma…	GO:0006950//response to stress;GO:0006952//defense response;GO:0007154//cell communication;GO:0007165//signal transduction;GO:0008150//biological_process;GO:0009605//response to external stimulus;GO:0009607//response to biotic stimulus;GO:0009617//response to bacterium;GO:0009987//cellular process;GO:0023052//signaling;GO:0042742//defense response to bacterium;GO:0043207//response to external bio…
																	-	-
																	GO:0003674//molecular_function;GO:0003824//catalytic activity;GO:0003843//1,3-beta-D-glucan synthase activity;GO:0008194//UDP-glycosyltransferase activity;GO:0016740//transferase activity;GO:0016757//glycosyltransferase activity;GO:0016758//hexosyltransferase activity;GO:0035251//UDP-glucosyltransferase activity;GO:0046527//glucosyltransferase activity	GO:0000003//reproduction;GO:0000271//polysaccharide biosynthetic process;GO:0000278//mitotic cell cycle;GO:0000280//nuclear division;GO:0001558//regulation of cell growth;GO:0003006//developmental process involved in reproduction;GO:0005975//carbohydrate metabolic process;GO:0005976//polysaccharide metabolic process;GO:0006073//cellular glucan metabolic process;GO:0006074//(1->3)-beta-D-glucan me…
																	GO:0043531//ADP binding	-
																	-	-
																	GO:0000166//nucleotide binding;GO:0003674//molecular_function;GO:0003676//nucleic acid binding;GO:0003723//RNA binding;GO:0003824//catalytic activity;GO:0004652//polynucleotide adenylyltransferase activity;GO:0005488//binding;GO:0005524//ATP binding;GO:0016740//transferase activity;GO:0016772//transferase activity, transferring phosphorus-containing groups;GO:0016779//nucleotidyltransferase activ…	GO:0006139//nucleobase-containing compound metabolic process;GO:0006378//mRNA polyadenylation;GO:0006396//RNA processing;GO:0006397//mRNA processing;GO:0006725//cellular aromatic compound metabolic process;GO:0006807//nitrogen compound metabolic process;GO:0008150//biological_process;GO:0008152//metabolic process;GO:0009987//cellular process;GO:0010467//gene expression;GO:0016070//RNA metabolic p…
																	-	-
																	GO:0016760//cellulose synthase (UDP-forming) activity	GO:0030244//cellulose biosynthetic process
																	GO:0003674//molecular_function;GO:0005215//transporter activity;GO:0005372//water transmembrane transporter activity;GO:0015250//water channel activity;GO:0015267//channel activity;GO:0015318//inorganic molecular entity transmembrane transporter activity;GO:0022803//passive transmembrane transporter activity;GO:0022857//transmembrane transporter activity	GO:0001101//response to acid chemical;GO:0006810//transport;GO:0006811//ion transport;GO:0006833//water transport;GO:0006950//response to stress;GO:0008150//biological_process;GO:0009414//response to water deprivation;GO:0009415//response to water;GO:0009628//response to abiotic stimulus;GO:0010035//response to inorganic substance;GO:0034220//ion transmembrane transport;GO:0042044//fluid transpor…
																	-	-
																	GO:0003674//molecular_function;GO:0005096//GTPase activator activity;GO:0005488//binding;GO:0005515//protein binding;GO:0008047//enzyme activator activity;GO:0019899//enzyme binding;GO:0030234//enzyme regulator activity;GO:0030695//GTPase regulator activity;GO:0031267//small GTPase binding;GO:0051020//GTPase binding;GO:0060589//nucleoside-triphosphatase regulator activity;GO:0098772//molecular fu…	GO:0006810//transport;GO:0006886//intracellular protein transport;GO:0008104//protein localization;GO:0008150//biological_process;GO:0015031//protein transport;GO:0015833//peptide transport;GO:0031338//regulation of vesicle fusion;GO:0032879//regulation of localization;GO:0033036//macromolecule localization;GO:0033043//regulation of organelle organization;GO:0034613//cellular protein localization…
																	GO:0008270//zinc ion binding;GO:0061630//ubiquitin protein ligase activity;GO:0097602//cullin family protein binding	GO:0031145//anaphase-promoting complex-dependent catabolic process
																	GO:0000976//transcription cis-regulatory region binding;GO:0000977//RNA polymerase II transcription regulatory region sequence-specific DNA binding;GO:0000979//RNA polymerase II core promoter sequence-specific DNA binding;GO:0001046//core promoter sequence-specific DNA binding;GO:0001067//transcription regulatory region nucleic acid binding;GO:0003674//molecular_function;GO:0003676//nucleic acid …	GO:0000003//reproduction;GO:0003006//developmental process involved in reproduction;GO:0006081//cellular aldehyde metabolic process;GO:0006139//nucleobase-containing compound metabolic process;GO:0006325//chromatin organization;GO:0006351//transcription, DNA-templated;GO:0006355//regulation of transcription, DNA-templated;GO:0006357//regulation of transcription by RNA polymerase II;GO:0006464//ce…
																	-	-
																	-	-
																	GO:0000166//nucleotide binding;GO:0003674//molecular_function;GO:0003697//single-stranded DNA binding;GO:0005488//binding;GO:0005524//ATP binding;GO:0016887//ATP hydrolysis activity;GO:0017076//purine nucleotide binding;GO:0030554//adenyl nucleotide binding;GO:0032553//ribonucleotide binding;GO:0032555//purine ribonucleotide binding;GO:0032559//adenyl ribonucleotide binding;GO:0035639//purine rib…	GO:0000724//double-strand break repair via homologous recombination;GO:0000725//recombinational repair;GO:0000819//sister chromatid segregation;GO:0006139//nucleobase-containing compound metabolic process;GO:0006259//DNA metabolic process;GO:0006260//DNA replication;GO:0006281//DNA repair;GO:0006302//double-strand break repair;GO:0006310//DNA recombination;GO:0006725//cellular aromatic compound m…
																	GO:0000175//3'-5'-exoribonuclease activity;GO:0003674//molecular_function;GO:0003676//nucleic acid binding;GO:0003723//RNA binding;GO:0003824//catalytic activity;GO:0004518//nuclease activity;GO:0004527//exonuclease activity;GO:0004532//exoribonuclease activity;GO:0004535//poly(A)-specific ribonuclease activity;GO:0004540//ribonuclease activity;GO:0005488//binding;GO:0008408//3'-5' exonuclease ac…	GO:0006139//nucleobase-containing compound metabolic process;GO:0006351//transcription, DNA-templated;GO:0006355//regulation of transcription, DNA-templated;GO:0006725//cellular aromatic compound metabolic process;GO:0006807//nitrogen compound metabolic process;GO:0008150//biological_process;GO:0008152//metabolic process;GO:0009058//biosynthetic process;GO:0009059//macromolecule biosynthetic proc…
																	GO:0003674//molecular_function;GO:0005215//transporter activity;GO:0015169//glycerol-3-phosphate transmembrane transporter activity;GO:0022857//transmembrane transporter activity;GO:0042910//xenobiotic transmembrane transporter activity	GO:0006810//transport;GO:0008150//biological_process;GO:0008643//carbohydrate transport;GO:0015794//glycerol-3-phosphate transmembrane transport;GO:0042592//homeostatic process;GO:0042908//xenobiotic transport;GO:0048878//chemical homeostasis;GO:0050801//ion homeostasis;GO:0051179//localization;GO:0051234//establishment of localization;GO:0055062//phosphate ion homeostasis;GO:0055081//anion homeo…
																	GO:0008168//methyltransferase activity;GO:0008194//UDP-glycosyltransferase activity	GO:0009236//cobalamin biosynthetic process
																	GO:0000166//nucleotide binding;GO:0000217//DNA secondary structure binding;GO:0003674//molecular_function;GO:0003676//nucleic acid binding;GO:0003677//DNA binding;GO:0003680//minor groove of adenine-thymine-rich DNA binding;GO:0003682//chromatin binding;GO:0003690//double-stranded DNA binding;GO:0003824//catalytic activity;GO:0004527//exonuclease activity;GO:0005215//transporter activity;GO:00054…	GO:0000003//reproduction;GO:0000070//mitotic sister chromatid segregation;GO:0000278//mitotic cell cycle;GO:0000280//nuclear division;GO:0000819//sister chromatid segregation;GO:0000902//cell morphogenesis;GO:0000904//cell morphogenesis involved in differentiation;GO:0006139//nucleobase-containing compound metabolic process;GO:0006259//DNA metabolic process;GO:0006260//DNA replication;GO:0006281/…
																	GO:0003674//molecular_function;GO:0003676//nucleic acid binding;GO:0003677//DNA binding;GO:0003700//DNA-binding transcription factor activity;GO:0005488//binding;GO:0097159//organic cyclic compound binding;GO:0140110//transcription regulator activity;GO:1901363//heterocyclic compound binding	GO:0000160//phosphorelay signal transduction system;GO:0006139//nucleobase-containing compound metabolic process;GO:0006351//transcription, DNA-templated;GO:0006355//regulation of transcription, DNA-templated;GO:0006725//cellular aromatic compound metabolic process;GO:0006807//nitrogen compound metabolic process;GO:0006950//response to stress;GO:0006952//defense response;GO:0007154//cell communic…
																	GO:0005471//ATP:ADP antiporter activity;GO:0015333//peptide:proton symporter activity;GO:0022857//transmembrane transporter activity	GO:0006862//nucleotide transport;GO:0015833//peptide transport;GO:0055085//transmembrane transport
																	GO:0005515//protein binding	-
																	GO:0003700//DNA-binding transcription factor activity;GO:0019901//protein kinase binding	GO:0006355//regulation of transcription, DNA-templated;GO:0080009//mRNA methylation
																	GO:0003674//molecular_function;GO:0005488//binding;GO:0005515//protein binding;GO:0005516//calmodulin binding;GO:0051087//chaperone binding	GO:0000003//reproduction;GO:0000302//response to reactive oxygen species;GO:0002376//immune system process;GO:0003006//developmental process involved in reproduction;GO:0006457//protein folding;GO:0006914//autophagy;GO:0006950//response to stress;GO:0006952//defense response;GO:0006955//immune response;GO:0006979//response to oxidative stress;GO:0007275//multicellular organism development;GO:0008…
																	-	-
																	GO:0003674//molecular_function;GO:0003824//catalytic activity;GO:0004842//ubiquitin-protein transferase activity;GO:0005102//signaling receptor binding;GO:0005488//binding;GO:0005515//protein binding;GO:0008270//zinc ion binding;GO:0016740//transferase activity;GO:0019787//ubiquitin-like protein transferase activity;GO:0033612//receptor serine/threonine kinase binding;GO:0070696//transmembrane re…	GO:0006289//nucleotide-excision repair;GO:0006464//cellular protein modification process;GO:0006807//nitrogen compound metabolic process;GO:0007275//multicellular organism development;GO:0007568//aging;GO:0008150//biological_process;GO:0008152//metabolic process;GO:0009889//regulation of biosynthetic process;GO:0009890//negative regulation of biosynthetic process;GO:0009892//negative regulation o…
																	GO:0003674//molecular_function;GO:0003824//catalytic activity;GO:0005488//binding;GO:0008194//UDP-glycosyltransferase activity;GO:0015020//glucuronosyltransferase activity;GO:0016740//transferase activity;GO:0016757//glycosyltransferase activity;GO:0016758//hexosyltransferase activity;GO:0016906//sterol 3-beta-glucosyltransferase activity;GO:0035251//UDP-glucosyltransferase activity;GO:0043167//i…	GO:0000003//reproduction;GO:0003006//developmental process involved in reproduction;GO:0005975//carbohydrate metabolic process;GO:0006629//lipid metabolic process;GO:0006694//steroid biosynthetic process;GO:0007275//multicellular organism development;GO:0008150//biological_process;GO:0008152//metabolic process;GO:0008202//steroid metabolic process;GO:0008610//lipid biosynthetic process;GO:0009058…
																	-	-
																	GO:2001070//starch binding	-
																	-	-
																	GO:0000166//nucleotide binding;GO:0003674//molecular_function;GO:0003824//catalytic activity;GO:0003924//GTPase activity;GO:0005047//signal recognition particle binding;GO:0005215//transporter activity;GO:0005260//intracellularly ATP-gated chloride channel activity;GO:0005319//lipid transporter activity;GO:0005488//binding;GO:0005524//ATP binding;GO:0005525//GTP binding;GO:0009381//excinuclease A…	GO:0000910//cytokinesis;GO:0006289//nucleotide-excision repair;GO:0006614//SRP-dependent cotranslational protein targeting to membrane;GO:0006810//transport;GO:0006817//phosphate ion transport;GO:0006824//cobalt ion transport;GO:0006855//xenobiotic transmembrane transport;GO:0006869//lipid transport;GO:0007601//visual perception;GO:0008150//biological_process;GO:0008272//sulfate transport;GO:0009…
																	GO:0003824//catalytic activity;GO:0003854//3-beta-hydroxy-delta5-steroid dehydrogenase activity;GO:0003978//UDP-glucose 4-epimerase activity;GO:0004043//L-aminoadipate-semialdehyde dehydrogenase activity;GO:0005249//voltage-gated potassium channel activity;GO:0008446//GDP-mannose 4,6-dehydratase activity;GO:0008460//dTDP-glucose 4,6-dehydratase activity;GO:0008712//ADP-glyceromanno-heptose 6-epim…	GO:0000271//polysaccharide biosynthetic process;GO:0005975//carbohydrate metabolic process;GO:0006012//galactose metabolic process;GO:0006694//steroid biosynthetic process;GO:0006813//potassium ion transport;GO:0009243//O antigen biosynthetic process;GO:0009244//lipopolysaccharide core region biosynthetic process;GO:0019305//dTDP-rhamnose biosynthetic process;GO:0019878//lysine biosynthetic proce…
																	GO:0004650//polygalacturonase activity	GO:0005975//carbohydrate metabolic process
																	-	GO:0006355//regulation of transcription, DNA-templated;GO:0007005//mitochondrion organization
																	GO:0003674//molecular_function;GO:0005488//binding;GO:0005515//protein binding;GO:0051087//chaperone binding	GO:0006508//proteolysis;GO:0006511//ubiquitin-dependent protein catabolic process;GO:0006515//protein quality control for misfolded or incompletely synthesized proteins;GO:0006807//nitrogen compound metabolic process;GO:0006950//response to stress;GO:0008150//biological_process;GO:0008152//metabolic process;GO:0009056//catabolic process;GO:0009057//macromolecule catabolic process;GO:0009987//cell…
																	GO:0003674//molecular_function;GO:0003824//catalytic activity;GO:0004124//cysteine synthase activity;GO:0004794//L-threonine ammonia-lyase activity;GO:0004795//threonine synthase activity;GO:0004834//tryptophan synthase activity;GO:0016829//lyase activity;GO:0016835//carbon-oxygen lyase activity;GO:0016836//hydro-lyase activity;GO:0030170//pyridoxal phosphate binding	GO:0000162//tryptophan biosynthetic process;GO:0006082//organic acid metabolic process;GO:0006520//cellular amino acid metabolic process;GO:0006535//cysteine biosynthetic process from serine;GO:0006549//isoleucine metabolic process;GO:0006568//tryptophan metabolic process;GO:0006576//cellular biogenic amine metabolic process;GO:0006586//indolalkylamine metabolic process;GO:0006725//cellular aroma…
																	-	-
																	-	-
																	GO:0003674//molecular_function;GO:0003676//nucleic acid binding;GO:0003677//DNA binding;GO:0003723//RNA binding;GO:0005488//binding;GO:0043167//ion binding;GO:0043169//cation binding;GO:0046872//metal ion binding;GO:0097159//organic cyclic compound binding;GO:1901363//heterocyclic compound binding	-
																	GO:0003677//DNA binding;GO:0043565//sequence-specific DNA binding	GO:0006355//regulation of transcription, DNA-templated
																	GO:0003674//molecular_function;GO:0003824//catalytic activity;GO:0005488//binding;GO:0005515//protein binding;GO:0016165//linoleate 13S-lipoxygenase activity;GO:0016491//oxidoreductase activity;GO:0016701//oxidoreductase activity, acting on single donors with incorporation of molecular oxygen;GO:0016702//oxidoreductase activity, acting on single donors with incorporation of molecular oxygen, inco…	GO:0006082//organic acid metabolic process;GO:0006629//lipid metabolic process;GO:0006631//fatty acid metabolic process;GO:0006633//fatty acid biosynthetic process;GO:0008150//biological_process;GO:0008152//metabolic process;GO:0008610//lipid biosynthetic process;GO:0009058//biosynthetic process;GO:0009987//cellular process;GO:0016053//organic acid biosynthetic process;GO:0019752//carboxylic acid…
																	GO:0000166//nucleotide binding;GO:0003674//molecular_function;GO:0003676//nucleic acid binding;GO:0003677//DNA binding;GO:0003688//DNA replication origin binding;GO:0003690//double-stranded DNA binding;GO:0003723//RNA binding;GO:0003729//mRNA binding;GO:0003824//catalytic activity;GO:0004252//serine-type endopeptidase activity;GO:0004386//helicase activity;GO:0005488//binding;GO:0005515//protein …	GO:0006139//nucleobase-containing compound metabolic process;GO:0006260//DNA replication;GO:0006268//DNA unwinding involved in DNA replication;GO:0006281//DNA repair;GO:0006310//DNA recombination;GO:0006351//transcription, DNA-templated;GO:0006355//regulation of transcription, DNA-templated;GO:0006396//RNA processing;GO:0006397//mRNA processing;GO:0006508//proteolysis;GO:0006725//cellular aromati…
																	-	-
																	-	-
																	-	-
																	GO:0005507//copper ion binding;GO:0016491//oxidoreductase activity;GO:0045340//mercury ion binding;GO:0046872//metal ion binding	GO:0006825//copper ion transport;GO:0015694//mercury ion transport
																	GO:0003824//catalytic activity	GO:0009058//biosynthetic process
																	-	-
																	GO:0003906//DNA-(apurinic or apyrimidinic site) endonuclease activity;GO:0004844//uracil DNA N-glycosylase activity;GO:0005451//monovalent cation:proton antiporter activity	GO:0006260//DNA replication;GO:0006281//DNA repair;GO:0006284//base-excision repair;GO:0006310//DNA recombination
																	GO:0003674//molecular_function;GO:0003676//nucleic acid binding;GO:0003723//RNA binding;GO:0005488//binding;GO:0005515//protein binding;GO:0097159//organic cyclic compound binding;GO:1901363//heterocyclic compound binding	GO:0000003//reproduction;GO:0003006//developmental process involved in reproduction;GO:0007275//multicellular organism development;GO:0008150//biological_process;GO:0008380//RNA splicing;GO:0009791//post-embryonic development;GO:0009908//flower development;GO:0009987//cellular process;GO:0022414//reproductive process;GO:0030154//cell differentiation;GO:0032501//multicellular organismal process;GO…
																	-	GO:0055085//transmembrane transport
																	-	-
																	-	-
																	-	-
																	GO:0005515//protein binding;GO:0005524//ATP binding;GO:0016887//ATP hydrolysis activity	GO:0006457//protein folding
																	GO:0005524//ATP binding;GO:0016887//ATP hydrolysis activity;GO:0051082//unfolded protein binding	GO:0006457//protein folding
																	GO:0003677//DNA binding	GO:0006355//regulation of transcription, DNA-templated;GO:0009725//response to hormone
																	GO:0005515//protein binding	GO:0006464//cellular protein modification process;GO:0006807//nitrogen compound metabolic process;GO:0008150//biological_process;GO:0008152//metabolic process;GO:0009987//cellular process;GO:0016567//protein ubiquitination;GO:0019538//protein metabolic process;GO:0032446//protein modification by small protein conjugation;GO:0036211//protein modification process;GO:0043170//macromolecule metabolic…
																	-	-
																	GO:0008773//[protein-PII] uridylyltransferase activity	GO:0018177//protein uridylylation
																	-	-
																	GO:0005515//protein binding	-
																	GO:0003676//nucleic acid binding;GO:0008270//zinc ion binding	GO:0008380//RNA splicing
																	GO:0004843//thiol-dependent deubiquitinase;GO:0005515//protein binding	GO:0016579//protein deubiquitination
																	-	-
																	GO:0003674//molecular_function;GO:0005488//binding;GO:0005515//protein binding;GO:0005516//calmodulin binding;GO:0051087//chaperone binding	GO:0006457//protein folding;GO:0008150//biological_process;GO:0009266//response to temperature stimulus;GO:0009605//response to external stimulus;GO:0009607//response to biotic stimulus;GO:0009628//response to abiotic stimulus;GO:0009987//cellular process;GO:0043207//response to external biotic stimulus;GO:0050896//response to stimulus
																	-	-
																	GO:0003674//molecular_function;GO:0005215//transporter activity;GO:0005451//monovalent cation:proton antiporter activity;GO:0008324//cation transmembrane transporter activity;GO:0015075//ion transmembrane transporter activity;GO:0015078//proton transmembrane transporter activity;GO:0015291//secondary active transmembrane transporter activity;GO:0015297//antiporter activity;GO:0015298//solute:cati…	GO:0006605//protein targeting;GO:0006623//protein targeting to vacuole;GO:0006810//transport;GO:0006811//ion transport;GO:0006812//cation transport;GO:0006813//potassium ion transport;GO:0006873//cellular ion homeostasis;GO:0006875//cellular metal ion homeostasis;GO:0006885//regulation of pH;GO:0006886//intracellular protein transport;GO:0007034//vacuolar transport;GO:0008104//protein localizatio…
																	-	GO:0015074//DNA integration
																	GO:0000166//nucleotide binding;GO:0003674//molecular_function;GO:0003824//catalytic activity;GO:0004672//protein kinase activity;GO:0004674//protein serine/threonine kinase activity;GO:0004707//MAP kinase activity;GO:0005488//binding;GO:0005524//ATP binding;GO:0016301//kinase activity;GO:0016740//transferase activity;GO:0016772//transferase activity, transferring phosphorus-containing groups;GO:0…	GO:0000165//MAPK cascade;GO:0001101//response to acid chemical;GO:0006464//cellular protein modification process;GO:0006468//protein phosphorylation;GO:0006793//phosphorus metabolic process;GO:0006796//phosphate-containing compound metabolic process;GO:0006807//nitrogen compound metabolic process;GO:0006950//response to stress;GO:0006952//defense response;GO:0007154//cell communication;GO:0007165…
																	GO:0003676//nucleic acid binding;GO:0005524//ATP binding;GO:0016818//hydrolase activity, acting on acid anhydrides, in phosphorus-containing anhydrides	GO:0006338//chromatin remodeling
																	-	-
																	GO:0016491//oxidoreductase activity	-
																	-	-
																	GO:0000166//nucleotide binding;GO:0003674//molecular_function;GO:0003824//catalytic activity;GO:0004672//protein kinase activity;GO:0004674//protein serine/threonine kinase activity;GO:0004712//protein serine/threonine/tyrosine kinase activity;GO:0005488//binding;GO:0005524//ATP binding;GO:0016301//kinase activity;GO:0016740//transferase activity;GO:0016772//transferase activity, transferring pho…	GO:0000160//phosphorelay signal transduction system;GO:0001666//response to hypoxia;GO:0006082//organic acid metabolic process;GO:0006464//cellular protein modification process;GO:0006468//protein phosphorylation;GO:0006629//lipid metabolic process;GO:0006720//isoprenoid metabolic process;GO:0006721//terpenoid metabolic process;GO:0006793//phosphorus metabolic process;GO:0006796//phosphate-contai…
																	GO:0003674//molecular_function;GO:0003824//catalytic activity;GO:0005488//binding;GO:0008270//zinc ion binding;GO:0016740//transferase activity;GO:0019787//ubiquitin-like protein transferase activity;GO:0019789//SUMO transferase activity;GO:0043167//ion binding;GO:0043169//cation binding;GO:0046872//metal ion binding;GO:0046914//transition metal ion binding;GO:0061659//ubiquitin-like protein liga…	GO:0000003//reproduction;GO:0000902//cell morphogenesis;GO:0001101//response to acid chemical;GO:0002682//regulation of immune system process;GO:0002683//negative regulation of immune system process;GO:0002831//regulation of response to biotic stimulus;GO:0002832//negative regulation of response to biotic stimulus;GO:0003006//developmental process involved in reproduction;GO:0006464//cellular pro…
																	GO:0015078//proton transmembrane transporter activity	GO:0015986//ATP synthesis coupled proton transport
																	GO:0003735//structural constituent of ribosome	GO:0006412//translation
																	-	-
																	GO:0003674//molecular_function;GO:0003824//catalytic activity;GO:0003961//O-acetylhomoserine aminocarboxypropyltransferase activity;GO:0003962//cystathionine gamma-synthase activity;GO:0004121//cystathionine beta-lyase activity;GO:0004123//cystathionine gamma-lyase activity;GO:0004124//cysteine synthase activity;GO:0004838//L-tyrosine:2-oxoglutarate aminotransferase activity;GO:0005488//binding;G…	GO:0000096//sulfur amino acid metabolic process;GO:0000097//sulfur amino acid biosynthetic process;GO:0000098//sulfur amino acid catabolic process;GO:0001101//response to acid chemical;GO:0006082//organic acid metabolic process;GO:0006520//cellular amino acid metabolic process;GO:0006534//cysteine metabolic process;GO:0006555//methionine metabolic process;GO:0006559//L-phenylalanine catabolic pro…
																	GO:0000287//magnesium ion binding;GO:0004743//pyruvate kinase activity;GO:0030955//potassium ion binding	GO:0006096//glycolytic process
																	-	-
																	GO:0005515//protein binding	-
																	GO:0003674//molecular_function;GO:0003676//nucleic acid binding;GO:0003723//RNA binding;GO:0003729//mRNA binding;GO:0005488//binding;GO:0097159//organic cyclic compound binding;GO:1901363//heterocyclic compound binding	GO:0000375//RNA splicing, via transesterification reactions;GO:0000377//RNA splicing, via transesterification reactions with bulged adenosine as nucleophile;GO:0000398//mRNA splicing, via spliceosome;GO:0006139//nucleobase-containing compound metabolic process;GO:0006351//transcription, DNA-templated;GO:0006353//DNA-templated transcription, termination;GO:0006355//regulation of transcription, DNA…
																	GO:0005198//structural molecule activity;GO:0005515//protein binding	GO:0006886//intracellular protein transport;GO:0016192//vesicle-mediated transport
																	GO:0000166//nucleotide binding;GO:0003674//molecular_function;GO:0003824//catalytic activity;GO:0005215//transporter activity;GO:0005375//copper ion transmembrane transporter activity;GO:0005388//P-type calcium transporter activity;GO:0005488//binding;GO:0005524//ATP binding;GO:0008324//cation transmembrane transporter activity;GO:0008556//P-type potassium transmembrane transporter activity;GO:00…	GO:0000041//transition metal ion transport;GO:0006545//glycine biosynthetic process;GO:0006564//L-serine biosynthetic process;GO:0006810//transport;GO:0006811//ion transport;GO:0006812//cation transport;GO:0006813//potassium ion transport;GO:0006816//calcium ion transport;GO:0006825//copper ion transport;GO:0008150//biological_process;GO:0008152//metabolic process;GO:0015691//cadmium ion transpor…
																	GO:0003700//DNA-binding transcription factor activity	GO:0006355//regulation of transcription, DNA-templated
																	-	-
																	-	-
																	GO:0003674//molecular_function;GO:0045735//nutrient reservoir activity	GO:0043571//maintenance of CRISPR repeat elements
																	GO:0004073//aspartate-semialdehyde dehydrogenase activity;GO:0008839//4-hydroxy-tetrahydrodipicolinate reductase;GO:0016620//oxidoreductase activity, acting on the aldehyde or oxo group of donors, NAD or NADP as acceptor;GO:0047850//diaminopimelate dehydrogenase activity;GO:0048001//erythrose-4-phosphate dehydrogenase activity;GO:0051287//NAD binding	GO:0006094//gluconeogenesis;GO:0006096//glycolytic process;GO:0008615//pyridoxine biosynthetic process;GO:0009085//lysine biosynthetic process;GO:0009086//methionine biosynthetic process;GO:0009088//threonine biosynthetic process;GO:0009089//lysine biosynthetic process via diaminopimelate;GO:0009097//isoleucine biosynthetic process;GO:0019682//glyceraldehyde-3-phosphate metabolic process;GO:00306…
																	GO:0004148//dihydrolipoyl dehydrogenase activity;GO:0004355//glutamate synthase (NADPH) activity;GO:0004362//glutathione-disulfide reductase (NADPH) activity;GO:0004791//thioredoxin-disulfide reductase activity;GO:0015036//disulfide oxidoreductase activity;GO:0015042//trypanothione-disulfide reductase activity;GO:0016152//mercury (II) reductase activity;GO:0016491//oxidoreductase activity;GO:0016…	GO:0006096//glycolytic process;GO:0006537//glutamate biosynthetic process;GO:0006790//sulfur compound metabolic process;GO:0006805//xenobiotic metabolic process;GO:0009398//FMN biosynthetic process;GO:0010126//mycothiol metabolic process;GO:0045454//cell redox homeostasis;GO:0046689//response to mercury ion;GO:0051068//dihydrolipoamide metabolic process
																	GO:0000166//nucleotide binding;GO:0003674//molecular_function;GO:0003824//catalytic activity;GO:0004672//protein kinase activity;GO:0004674//protein serine/threonine kinase activity;GO:0004712//protein serine/threonine/tyrosine kinase activity;GO:0005488//binding;GO:0005524//ATP binding;GO:0016301//kinase activity;GO:0016740//transferase activity;GO:0016772//transferase activity, transferring pho…	GO:0006464//cellular protein modification process;GO:0006468//protein phosphorylation;GO:0006793//phosphorus metabolic process;GO:0006796//phosphate-containing compound metabolic process;GO:0006807//nitrogen compound metabolic process;GO:0008150//biological_process;GO:0008152//metabolic process;GO:0009987//cellular process;GO:0016310//phosphorylation;GO:0019538//protein metabolic process;GO:00362…
																	GO:0004612//phosphoenolpyruvate carboxykinase (ATP) activity;GO:0005524//ATP binding	GO:0006094//gluconeogenesis
																	GO:0003677//DNA binding;GO:0003689//DNA clamp loader activity;GO:0005515//protein binding;GO:0005524//ATP binding	GO:0006260//DNA replication
																	GO:0008289//lipid binding	-
																	GO:0005515//protein binding	-
																	GO:0004565//beta-galactosidase activity;GO:0030246//carbohydrate binding	GO:0005975//carbohydrate metabolic process
																	-	-
																	GO:0005524//ATP binding;GO:0016887//ATP hydrolysis activity	GO:0006457//protein folding
																	GO:0000166//nucleotide binding;GO:0003674//molecular_function;GO:0003824//catalytic activity;GO:0005488//binding;GO:0005515//protein binding;GO:0016491//oxidoreductase activity;GO:0016614//oxidoreductase activity, acting on CH-OH group of donors;GO:0016616//oxidoreductase activity, acting on the CH-OH group of donors, NAD or NADP as acceptor;GO:0030145//manganese ion binding;GO:0030604//1-deoxy-D…	GO:0006081//cellular aldehyde metabolic process;GO:0006082//organic acid metabolic process;GO:0006090//pyruvate metabolic process;GO:0006629//lipid metabolic process;GO:0006644//phospholipid metabolic process;GO:0006720//isoprenoid metabolic process;GO:0006721//terpenoid metabolic process;GO:0006793//phosphorus metabolic process;GO:0006796//phosphate-containing compound metabolic process;GO:00081…
																	GO:0000976//transcription cis-regulatory region binding;GO:0000977//RNA polymerase II transcription regulatory region sequence-specific DNA binding;GO:0000978//RNA polymerase II cis-regulatory region sequence-specific DNA binding;GO:0000981//DNA-binding transcription factor activity, RNA polymerase II-specific;GO:0000987//cis-regulatory region sequence-specific DNA binding;GO:0001067//transcripti…	GO:0000082//G1/S transition of mitotic cell cycle;GO:0000122//negative regulation of transcription by RNA polymerase II;GO:0000183//rDNA heterochromatin assembly;GO:0000278//mitotic cell cycle;GO:0001701//in utero embryonic development;GO:0001775//cell activation;GO:0002376//immune system process;GO:0002520//immune system development;GO:0002521//leukocyte differentiation;GO:0002682//regulation of…
																	-	-
																	GO:0003674//molecular_function;GO:0003824//catalytic activity;GO:0004842//ubiquitin-protein transferase activity;GO:0016740//transferase activity;GO:0019787//ubiquitin-like protein transferase activity;GO:0061630//ubiquitin protein ligase activity;GO:0061659//ubiquitin-like protein ligase activity;GO:0140096//catalytic activity, acting on a protein	GO:0006464//cellular protein modification process;GO:0006807//nitrogen compound metabolic process;GO:0008150//biological_process;GO:0008152//metabolic process;GO:0009987//cellular process;GO:0016567//protein ubiquitination;GO:0019538//protein metabolic process;GO:0032446//protein modification by small protein conjugation;GO:0036211//protein modification process;GO:0043170//macromolecule metabolic…
																	GO:0003677//DNA binding;GO:0003700//DNA-binding transcription factor activity;GO:0008289//lipid binding	GO:0006355//regulation of transcription, DNA-templated
																	-	-
																	-	-
																	GO:0004672//protein kinase activity;GO:0005524//ATP binding	GO:0006468//protein phosphorylation
																	GO:0000010//trans-hexaprenyltranstransferase activity;GO:0050347//trans-octaprenyltranstransferase activity	GO:0008299//isoprenoid biosynthetic process;GO:0009234//menaquinone biosynthetic process;GO:0010236//plastoquinone biosynthetic process
																	GO:0003674//molecular_function;GO:0003676//nucleic acid binding;GO:0003723//RNA binding;GO:0005488//binding;GO:0005524//ATP binding;GO:0019843//rRNA binding;GO:0030515//snoRNA binding;GO:0034511//U3 snoRNA binding;GO:0097159//organic cyclic compound binding;GO:1901363//heterocyclic compound binding	GO:0000462//maturation of SSU-rRNA from tricistronic rRNA transcript (SSU-rRNA, 5.8S rRNA, LSU-rRNA);GO:0006139//nucleobase-containing compound metabolic process;GO:0006364//rRNA processing;GO:0006396//RNA processing;GO:0006725//cellular aromatic compound metabolic process;GO:0006807//nitrogen compound metabolic process;GO:0006950//response to stress;GO:0006952//defense response;GO:0006954//infla…
																	GO:0000166//nucleotide binding;GO:0003674//molecular_function;GO:0004856//xylulokinase activity;GO:0005488//binding;GO:0005515//protein binding;GO:0005524//ATP binding;GO:0016773//phosphotransferase activity, alcohol group as acceptor;GO:0016887//ATP hydrolysis activity;GO:0017076//purine nucleotide binding;GO:0030554//adenyl nucleotide binding;GO:0032553//ribonucleotide binding;GO:0032555//purin…	GO:0005975//carbohydrate metabolic process;GO:0005997//xylulose metabolic process;GO:0006457//protein folding;GO:0006950//response to stress;GO:0008150//biological_process;GO:0008360//regulation of cell shape;GO:0009266//response to temperature stimulus;GO:0009408//response to heat;GO:0009605//response to external stimulus;GO:0009607//response to biotic stimulus;GO:0009615//response to virus;GO:0…
																	GO:0004672//protein kinase activity;GO:0005524//ATP binding	GO:0006468//protein phosphorylation
																	GO:0003674//molecular_function;GO:0005488//binding;GO:0005515//protein binding	GO:0000054//ribosomal subunit export from nucleus;GO:0000056//ribosomal small subunit export from nucleus;GO:0006139//nucleobase-containing compound metabolic process;GO:0006259//DNA metabolic process;GO:0006260//DNA replication;GO:0006261//DNA-dependent DNA replication;GO:0006364//rRNA processing;GO:0006396//RNA processing;GO:0006403//RNA localization;GO:0006405//RNA export from nucleus;GO:00066…
																	GO:0000166//nucleotide binding;GO:0003674//molecular_function;GO:0003677//DNA binding;GO:0003824//catalytic activity;GO:0005215//transporter activity;GO:0005260//intracellularly ATP-gated chloride channel activity;GO:0005319//lipid transporter activity;GO:0005324//long-chain fatty acid transporter activity;GO:0005488//binding;GO:0005524//ATP binding;GO:0015220//choline transmembrane transporter a…	GO:0000910//cytokinesis;GO:0006629//lipid metabolic process;GO:0006810//transport;GO:0006811//ion transport;GO:0006817//phosphate ion transport;GO:0006820//anion transport;GO:0006824//cobalt ion transport;GO:0006855//xenobiotic transmembrane transport;GO:0006869//lipid transport;GO:0007601//visual perception;GO:0008150//biological_process;GO:0008152//metabolic process;GO:0008272//sulfate transpor…
																	GO:0004553//hydrolase activity, hydrolyzing O-glycosyl compounds;GO:0016762//xyloglucan:xyloglucosyl transferase activity	GO:0005975//carbohydrate metabolic process;GO:0006073//cellular glucan metabolic process
																	GO:0000166//nucleotide binding;GO:0001664//G protein-coupled receptor binding;GO:0001882//nucleoside binding;GO:0001883//purine nucleoside binding;GO:0003674//molecular_function;GO:0003824//catalytic activity;GO:0003924//GTPase activity;GO:0004857//enzyme inhibitor activity;GO:0005095//GTPase inhibitor activity;GO:0005102//signaling receptor binding;GO:0005488//binding;GO:0005515//protein binding…	GO:0007154//cell communication;GO:0007165//signal transduction;GO:0007186//G protein-coupled receptor signaling pathway;GO:0007187//G protein-coupled receptor signaling pathway, coupled to cyclic nucleotide second messenger;GO:0007188//adenylate cyclase-modulating G protein-coupled receptor signaling pathway;GO:0008150//biological_process;GO:0009987//cellular process;GO:0023052//signaling;GO:0034…
																	-	-
																	GO:0003674//molecular_function;GO:0003824//catalytic activity;GO:0005488//binding;GO:0008685//2-C-methyl-D-erythritol 2,4-cyclodiphosphate synthase activity;GO:0016829//lyase activity;GO:0016849//phosphorus-oxygen lyase activity;GO:0043167//ion binding;GO:0043169//cation binding;GO:0046872//metal ion binding	GO:0006081//cellular aldehyde metabolic process;GO:0006082//organic acid metabolic process;GO:0006090//pyruvate metabolic process;GO:0006629//lipid metabolic process;GO:0006644//phospholipid metabolic process;GO:0006720//isoprenoid metabolic process;GO:0006721//terpenoid metabolic process;GO:0006725//cellular aromatic compound metabolic process;GO:0006778//porphyrin-containing compound metabolic …
																	GO:0003755//peptidyl-prolyl cis-trans isomerase activity	GO:0000413//protein peptidyl-prolyl isomerization
																	-	-
																	GO:0003674//molecular_function;GO:0003824//catalytic activity;GO:0008375//acetylglucosaminyltransferase activity;GO:0016740//transferase activity;GO:0016757//glycosyltransferase activity	GO:0008150//biological_process;GO:0009987//cellular process;GO:0016043//cellular component organization;GO:0042710//biofilm formation;GO:0045229//external encapsulating structure organization;GO:0071554//cell wall organization or biogenesis;GO:0071555//cell wall organization;GO:0071840//cellular component organization or biogenesis
																	-	-
																	GO:0003674//molecular_function;GO:0003824//catalytic activity;GO:0016787//hydrolase activity;GO:0016788//hydrolase activity, acting on ester bonds;GO:0016791//phosphatase activity;GO:0034596//phosphatidylinositol phosphate 4-phosphatase activity;GO:0042578//phosphoric ester hydrolase activity;GO:0043812//phosphatidylinositol-4-phosphate phosphatase activity;GO:0052744//phosphatidylinositol monoph…	GO:0006629//lipid metabolic process;GO:0006644//phospholipid metabolic process;GO:0006650//glycerophospholipid metabolic process;GO:0006793//phosphorus metabolic process;GO:0006796//phosphate-containing compound metabolic process;GO:0008150//biological_process;GO:0008152//metabolic process;GO:0009987//cellular process;GO:0016311//dephosphorylation;GO:0019637//organophosphate metabolic process;GO:…
																	-	-
																	GO:0000166//nucleotide binding;GO:0003674//molecular_function;GO:0003676//nucleic acid binding;GO:0003723//RNA binding;GO:0003724//RNA helicase activity;GO:0003824//catalytic activity;GO:0004386//helicase activity;GO:0005488//binding;GO:0005524//ATP binding;GO:0008186//ATP-dependent activity, acting on RNA;GO:0016462//pyrophosphatase activity;GO:0016787//hydrolase activity;GO:0016817//hydrolase a…	GO:0000349//generation of catalytic spliceosome for first transesterification step;GO:0000375//RNA splicing, via transesterification reactions;GO:0000377//RNA splicing, via transesterification reactions with bulged adenosine as nucleophile;GO:0000393//spliceosomal conformational changes to generate catalytic conformation;GO:0000398//mRNA splicing, via spliceosome;GO:0006139//nucleobase-containing…
																	-	-
																	-	-
																	GO:0000166//nucleotide binding;GO:0003674//molecular_function;GO:0003824//catalytic activity;GO:0004672//protein kinase activity;GO:0004674//protein serine/threonine kinase activity;GO:0005488//binding;GO:0005524//ATP binding;GO:0016301//kinase activity;GO:0016709//oxidoreductase activity, acting on paired donors, with incorporation or reduction of molecular oxygen, NAD(P)H as one donor, and inco…	GO:0006417//regulation of translation;GO:0006464//cellular protein modification process;GO:0006468//protein phosphorylation;GO:0006744//ubiquinone biosynthetic process;GO:0006793//phosphorus metabolic process;GO:0006796//phosphate-containing compound metabolic process;GO:0006807//nitrogen compound metabolic process;GO:0006950//response to stress;GO:0006970//response to osmotic stress;GO:0007154//…
																	GO:0003824//catalytic activity;GO:0004368//glycerol-3-phosphate dehydrogenase (quinone) activity;GO:0004506//squalene monooxygenase activity;GO:0004729//oxygen-dependent protoporphyrinogen oxidase activity;GO:0004791//thioredoxin-disulfide reductase activity;GO:0016166//phytoene dehydrogenase activity;GO:0016491//oxidoreductase activity;GO:0016647//oxidoreductase activity, acting on the CH-NH gro…	GO:0006071//glycerol metabolic process;GO:0006744//ubiquinone biosynthetic process;GO:0006779//porphyrin-containing compound biosynthetic process;GO:0009228//thiamine biosynthetic process;GO:0015995//chlorophyll biosynthetic process;GO:0016117//carotenoid biosynthetic process;GO:0018874//benzoate metabolic process;GO:0030494//bacteriochlorophyll biosynthetic process
																	GO:0003677//DNA binding	-
																	-	-
																	-	GO:0006996//organelle organization;GO:0007005//mitochondrion organization;GO:0008150//biological_process;GO:0009987//cellular process;GO:0016043//cellular component organization;GO:0048311//mitochondrion distribution;GO:0048312//intracellular distribution of mitochondria;GO:0051179//localization;GO:0051640//organelle localization;GO:0051641//cellular localization;GO:0051646//mitochondrion localiz…
																	GO:0016491//oxidoreductase activity	-
																	GO:0008194//UDP-glycosyltransferase activity	-
																	-	-
																	GO:0003674//molecular_function;GO:0003824//catalytic activity;GO:0016603//glutaminyl-peptide cyclotransferase activity;GO:0016740//transferase activity;GO:0016746//acyltransferase activity;GO:0016755//aminoacyltransferase activity;GO:0140096//catalytic activity, acting on a protein	GO:0006464//cellular protein modification process;GO:0006807//nitrogen compound metabolic process;GO:0008150//biological_process;GO:0008152//metabolic process;GO:0009987//cellular process;GO:0017186//peptidyl-pyroglutamic acid biosynthetic process, using glutaminyl-peptide cyclotransferase;GO:0018193//peptidyl-amino acid modification;GO:0018199//peptidyl-glutamine modification;GO:0019538//protein…
																	GO:0000166//nucleotide binding;GO:0003674//molecular_function;GO:0003676//nucleic acid binding;GO:0003677//DNA binding;GO:0003682//chromatin binding;GO:0003824//catalytic activity;GO:0004386//helicase activity;GO:0005488//binding;GO:0005524//ATP binding;GO:0008270//zinc ion binding;GO:0016462//pyrophosphatase activity;GO:0016787//hydrolase activity;GO:0016817//hydrolase activity, acting on acid a…	GO:0000003//reproduction;GO:0000122//negative regulation of transcription by RNA polymerase II;GO:0006139//nucleobase-containing compound metabolic process;GO:0006323//DNA packaging;GO:0006325//chromatin organization;GO:0006338//chromatin remodeling;GO:0006351//transcription, DNA-templated;GO:0006355//regulation of transcription, DNA-templated;GO:0006357//regulation of transcription by RNA polyme…
																	-	-
																	GO:0000166//nucleotide binding;GO:0003674//molecular_function;GO:0003676//nucleic acid binding;GO:0003677//DNA binding;GO:0003678//DNA helicase activity;GO:0003690//double-stranded DNA binding;GO:0003691//double-stranded telomeric DNA binding;GO:0003697//single-stranded DNA binding;GO:0003824//catalytic activity;GO:0004017//adenylate kinase activity;GO:0004386//helicase activity;GO:0004527//exonu…	GO:0000003//reproduction;GO:0000018//regulation of DNA recombination;GO:0000019//regulation of mitotic recombination;GO:0000075//cell cycle checkpoint signaling;GO:0000077//DNA damage checkpoint signaling;GO:0000278//mitotic cell cycle;GO:0000280//nuclear division;GO:0000706//meiotic DNA double-strand break processing;GO:0000722//telomere maintenance via recombination;GO:0000723//telomere mainten…
																	GO:0004774//succinate-CoA ligase activity;GO:0004775//succinate-CoA ligase (ADP-forming) activity;GO:0004776//succinate-CoA ligase (GDP-forming) activity	GO:0006099//tricarboxylic acid cycle
																	GO:0000166//nucleotide binding;GO:0003674//molecular_function;GO:0004856//xylulokinase activity;GO:0005488//binding;GO:0005515//protein binding;GO:0005524//ATP binding;GO:0016773//phosphotransferase activity, alcohol group as acceptor;GO:0016887//ATP hydrolysis activity;GO:0017076//purine nucleotide binding;GO:0030554//adenyl nucleotide binding;GO:0032553//ribonucleotide binding;GO:0032555//purin…	GO:0005975//carbohydrate metabolic process;GO:0005997//xylulose metabolic process;GO:0006457//protein folding;GO:0006950//response to stress;GO:0008150//biological_process;GO:0008360//regulation of cell shape;GO:0009266//response to temperature stimulus;GO:0009408//response to heat;GO:0009605//response to external stimulus;GO:0009607//response to biotic stimulus;GO:0009615//response to virus;GO:0…
																	GO:0004332//fructose-bisphosphate aldolase activity	GO:0006096//glycolytic process
																	GO:0003676//nucleic acid binding;GO:0004527//exonuclease activity;GO:0008270//zinc ion binding	-
																	GO:0000166//nucleotide binding;GO:0003674//molecular_function;GO:0003824//catalytic activity;GO:0004672//protein kinase activity;GO:0004674//protein serine/threonine kinase activity;GO:0004709//MAP kinase kinase kinase activity;GO:0005488//binding;GO:0005524//ATP binding;GO:0016301//kinase activity;GO:0016740//transferase activity;GO:0016772//transferase activity, transferring phosphorus-containi…	GO:0000003//reproduction;GO:0000165//MAPK cascade;GO:0001932//regulation of protein phosphorylation;GO:0001934//positive regulation of protein phosphorylation;GO:0003006//developmental process involved in reproduction;GO:0006464//cellular protein modification process;GO:0006468//protein phosphorylation;GO:0006793//phosphorus metabolic process;GO:0006796//phosphate-containing compound metabolic pr…
																	GO:0000166//nucleotide binding;GO:0003674//molecular_function;GO:0003678//DNA helicase activity;GO:0003824//catalytic activity;GO:0004175//endopeptidase activity;GO:0004176//ATP-dependent peptidase activity;GO:0004222//metalloendopeptidase activity;GO:0004252//serine-type endopeptidase activity;GO:0005198//structural molecule activity;GO:0005488//binding;GO:0005524//ATP binding;GO:0008233//peptid…	GO:0006281//DNA repair;GO:0006310//DNA recombination;GO:0006508//proteolysis;GO:0006807//nitrogen compound metabolic process;GO:0008150//biological_process;GO:0008152//metabolic process;GO:0009306//protein secretion;GO:0010498//proteasomal protein catabolic process;GO:0019538//protein metabolic process;GO:0019941//modification-dependent protein catabolic process;GO:0031412//gas vesicle organizati…
																	GO:0003674//molecular_function;GO:0003712//transcription coregulator activity;GO:0003714//transcription corepressor activity;GO:0140110//transcription regulator activity	GO:0000003//reproduction;GO:0001101//response to acid chemical;GO:0003006//developmental process involved in reproduction;GO:0006139//nucleobase-containing compound metabolic process;GO:0006351//transcription, DNA-templated;GO:0006355//regulation of transcription, DNA-templated;GO:0006725//cellular aromatic compound metabolic process;GO:0006807//nitrogen compound metabolic process;GO:0006950//res…
																	GO:0005515//protein binding	GO:0006457//protein folding;GO:0009408//response to heat
																	-	-
																	GO:0008685//2-C-methyl-D-erythritol 2,4-cyclodiphosphate synthase activity	GO:0016114//terpenoid biosynthetic process;GO:0019288//isopentenyl diphosphate biosynthetic process, methylerythritol 4-phosphate pathway
																	GO:0003674//molecular_function;GO:0003824//catalytic activity;GO:0004332//fructose-bisphosphate aldolase activity;GO:0004616//phosphogluconate dehydrogenase (decarboxylating) activity;GO:0005488//binding;GO:0008270//zinc ion binding;GO:0008442//3-hydroxyisobutyrate dehydrogenase activity;GO:0008679//2-hydroxy-3-oxopropionate reductase activity;GO:0016829//lyase activity;GO:0016830//carbon-carbon …	GO:0005975//carbohydrate metabolic process;GO:0006082//organic acid metabolic process;GO:0006090//pyruvate metabolic process;GO:0006091//generation of precursor metabolites and energy;GO:0006096//glycolytic process;GO:0006098//pentose-phosphate shunt;GO:0006139//nucleobase-containing compound metabolic process;GO:0006163//purine nucleotide metabolic process;GO:0006164//purine nucleotide biosynthe…
																	GO:0005515//protein binding	-
																	GO:0003674//molecular_function;GO:0005488//binding;GO:0005509//calcium ion binding;GO:0005543//phospholipid binding;GO:0005544//calcium-dependent phospholipid binding;GO:0008289//lipid binding;GO:0043167//ion binding;GO:0043168//anion binding;GO:0043169//cation binding;GO:0046872//metal ion binding	GO:0001101//response to acid chemical;GO:0006810//transport;GO:0006950//response to stress;GO:0006970//response to osmotic stress;GO:0008150//biological_process;GO:0008643//carbohydrate transport;GO:0009266//response to temperature stimulus;GO:0009408//response to heat;GO:0009409//response to cold;GO:0009414//response to water deprivation;GO:0009415//response to water;GO:0009628//response to abio…
																	-	-
																	GO:0008270//zinc ion binding;GO:0016851//magnesium chelatase activity;GO:0016887//ATP hydrolysis activity;GO:0043565//sequence-specific DNA binding;GO:0046872//metal ion binding;GO:0061630//ubiquitin protein ligase activity;GO:0097602//cullin family protein binding	GO:0015995//chlorophyll biosynthetic process;GO:0031145//anaphase-promoting complex-dependent catabolic process
																	GO:0003674//molecular_function;GO:0003824//catalytic activity;GO:0003825//alpha,alpha-trehalose-phosphate synthase (UDP-forming) activity;GO:0004805//trehalose-phosphatase activity;GO:0008967//phosphoglycolate phosphatase activity;GO:0016740//transferase activity;GO:0016757//glycosyltransferase activity;GO:0016787//hydrolase activity;GO:0016788//hydrolase activity, acting on ester bonds;GO:001679…	GO:0005975//carbohydrate metabolic process;GO:0005984//disaccharide metabolic process;GO:0005991//trehalose metabolic process;GO:0005992//trehalose biosynthetic process;GO:0006793//phosphorus metabolic process;GO:0006796//phosphate-containing compound metabolic process;GO:0006950//response to stress;GO:0006970//response to osmotic stress;GO:0008150//biological_process;GO:0008152//metabolic proces…
																	GO:0003674//molecular_function;GO:0003756//protein disulfide isomerase activity;GO:0003824//catalytic activity;GO:0004604//phosphoadenylyl-sulfate reductase (thioredoxin) activity;GO:0005488//binding;GO:0009973//adenylyl-sulfate reductase activity;GO:0015036//disulfide oxidoreductase activity;GO:0016209//antioxidant activity;GO:0016491//oxidoreductase activity;GO:0016667//oxidoreductase activity,…	GO:0000096//sulfur amino acid metabolic process;GO:0000097//sulfur amino acid biosynthetic process;GO:0000103//sulfate assimilation;GO:0006082//organic acid metabolic process;GO:0006457//protein folding;GO:0006520//cellular amino acid metabolic process;GO:0006534//cysteine metabolic process;GO:0006790//sulfur compound metabolic process;GO:0006807//nitrogen compound metabolic process;GO:0008150//b…
																	GO:0004014//adenosylmethionine decarboxylase activity	GO:0006597//spermine biosynthetic process;GO:0008295//spermidine biosynthetic process
																	GO:0000166//nucleotide binding;GO:0003674//molecular_function;GO:0003676//nucleic acid binding;GO:0003677//DNA binding;GO:0003689//DNA clamp loader activity;GO:0003690//double-stranded DNA binding;GO:0003723//RNA binding;GO:0003724//RNA helicase activity;GO:0003824//catalytic activity;GO:0003887//DNA-directed DNA polymerase activity;GO:0003911//DNA ligase (NAD+) activity;GO:0003924//GTPase activi…	GO:0000003//reproduction;GO:0000122//negative regulation of transcription by RNA polymerase II;GO:0000280//nuclear division;GO:0000712//resolution of meiotic recombination intermediates;GO:0000723//telomere maintenance;GO:0000731//DNA synthesis involved in DNA repair;GO:0001101//response to acid chemical;GO:0006139//nucleobase-containing compound metabolic process;GO:0006259//DNA metabolic proces…
																	GO:0003674//molecular_function;GO:0003824//catalytic activity;GO:0016740//transferase activity;GO:0016757//glycosyltransferase activity	GO:0005975//carbohydrate metabolic process;GO:0005996//monosaccharide metabolic process;GO:0006004//fucose metabolic process;GO:0006464//cellular protein modification process;GO:0006486//protein glycosylation;GO:0006807//nitrogen compound metabolic process;GO:0008150//biological_process;GO:0008152//metabolic process;GO:0009058//biosynthetic process;GO:0009059//macromolecule biosynthetic process;G…
																	GO:0003674//molecular_function;GO:0003824//catalytic activity;GO:0003843//1,3-beta-D-glucan synthase activity;GO:0008194//UDP-glycosyltransferase activity;GO:0016740//transferase activity;GO:0016757//glycosyltransferase activity;GO:0016758//hexosyltransferase activity;GO:0035251//UDP-glucosyltransferase activity;GO:0046527//glucosyltransferase activity	GO:0000271//polysaccharide biosynthetic process;GO:0005975//carbohydrate metabolic process;GO:0005976//polysaccharide metabolic process;GO:0006073//cellular glucan metabolic process;GO:0006074//(1->3)-beta-D-glucan metabolic process;GO:0006075//(1->3)-beta-D-glucan biosynthetic process;GO:0008150//biological_process;GO:0008152//metabolic process;GO:0008360//regulation of cell shape;GO:0009058//bi…
																	-	-
																	GO:0008967//phosphoglycolate phosphatase activity;GO:0016787//hydrolase activity;GO:0016791//phosphatase activity;GO:0018784//(S)-2-haloacid dehalogenase activity	GO:0006805//xenobiotic metabolic process;GO:0008152//metabolic process;GO:0009853//photorespiration;GO:0015671//oxygen transport;GO:0043094//cellular metabolic compound salvage
																	GO:0003674//molecular_function;GO:0003676//nucleic acid binding;GO:0003677//DNA binding;GO:0003700//DNA-binding transcription factor activity;GO:0004520//endodeoxyribonuclease activity;GO:0005488//binding;GO:0097159//organic cyclic compound binding;GO:0140110//transcription regulator activity;GO:1901363//heterocyclic compound binding	GO:0006139//nucleobase-containing compound metabolic process;GO:0006351//transcription, DNA-templated;GO:0006355//regulation of transcription, DNA-templated;GO:0006725//cellular aromatic compound metabolic process;GO:0006807//nitrogen compound metabolic process;GO:0008150//biological_process;GO:0008152//metabolic process;GO:0009058//biosynthetic process;GO:0009059//macromolecule biosynthetic proc…
																	GO:0003676//nucleic acid binding;GO:0005524//ATP binding;GO:0016818//hydrolase activity, acting on acid anhydrides, in phosphorus-containing anhydrides	GO:0006338//chromatin remodeling
																	GO:0000104//succinate dehydrogenase activity;GO:0003756//protein disulfide isomerase activity;GO:0008734//L-aspartate oxidase activity;GO:0015035//protein-disulfide reductase activity;GO:0015036//disulfide oxidoreductase activity;GO:0016491//oxidoreductase activity	GO:0006099//tricarboxylic acid cycle;GO:0006457//protein folding;GO:0009060//aerobic respiration;GO:0009061//anaerobic respiration;GO:0019363//pyridine nucleotide biosynthetic process
																	-	-
																	GO:0003674//molecular_function;GO:0003676//nucleic acid binding;GO:0003723//RNA binding;GO:0005488//binding;GO:0005515//protein binding;GO:0019843//rRNA binding;GO:0043021//ribonucleoprotein complex binding;GO:0044877//protein-containing complex binding;GO:0070180//large ribosomal subunit rRNA binding;GO:0097159//organic cyclic compound binding;GO:1901363//heterocyclic compound binding	GO:0000003//reproduction;GO:0000027//ribosomal large subunit assembly;GO:0000448//cleavage in ITS2 between 5.8S rRNA and LSU-rRNA of tricistronic rRNA transcript (SSU-rRNA, 5.8S rRNA, LSU-rRNA);GO:0000460//maturation of 5.8S rRNA;GO:0000463//maturation of LSU-rRNA from tricistronic rRNA transcript (SSU-rRNA, 5.8S rRNA, LSU-rRNA);GO:0000466//maturation of 5.8S rRNA from tricistronic rRNA transcrip…
																	-	-
																	GO:0005524//ATP binding	GO:0007059//chromosome segregation;GO:0030261//chromosome condensation
																	GO:0003906//DNA-(apurinic or apyrimidinic site) endonuclease activity;GO:0004844//uracil DNA N-glycosylase activity	GO:0006260//DNA replication;GO:0006281//DNA repair;GO:0006284//base-excision repair;GO:0006310//DNA recombination
																	GO:0005198//structural molecule activity;GO:0046872//metal ion binding	GO:0006289//nucleotide-excision repair
																	GO:0016410//N-acyltransferase activity	GO:0009245//lipid A biosynthetic process
																	GO:0003711//transcription elongation regulator activity	-
																	-	-
																	-	-
																	GO:0003674//molecular_function;GO:0003676//nucleic acid binding;GO:0003723//RNA binding;GO:0003727//single-stranded RNA binding;GO:0003729//mRNA binding;GO:0003735//structural constituent of ribosome;GO:0004540//ribonuclease activity;GO:0004654//polyribonucleotide nucleotidyltransferase activity;GO:0005488//binding;GO:0005515//protein binding;GO:0008134//transcription factor binding;GO:0008187//p…	GO:0000027//ribosomal large subunit assembly;GO:0000028//ribosomal small subunit assembly;GO:0000447//endonucleolytic cleavage in ITS1 to separate SSU-rRNA from 5.8S rRNA and LSU-rRNA from tricistronic rRNA transcript (SSU-rRNA, 5.8S rRNA, LSU-rRNA);GO:0000460//maturation of 5.8S rRNA;GO:0000462//maturation of SSU-rRNA from tricistronic rRNA transcript (SSU-rRNA, 5.8S rRNA, LSU-rRNA);GO:0000463//…
																	GO:0003674//molecular_function;GO:0003824//catalytic activity;GO:0003843//1,3-beta-D-glucan synthase activity;GO:0008194//UDP-glycosyltransferase activity;GO:0016740//transferase activity;GO:0016757//glycosyltransferase activity;GO:0016758//hexosyltransferase activity;GO:0035251//UDP-glucosyltransferase activity;GO:0046527//glucosyltransferase activity	GO:0000003//reproduction;GO:0000271//polysaccharide biosynthetic process;GO:0003006//developmental process involved in reproduction;GO:0005975//carbohydrate metabolic process;GO:0005976//polysaccharide metabolic process;GO:0006073//cellular glucan metabolic process;GO:0006074//(1->3)-beta-D-glucan metabolic process;GO:0006075//(1->3)-beta-D-glucan biosynthetic process;GO:0007049//cell cycle;GO:00…
																	GO:0003700//DNA-binding transcription factor activity	GO:0006355//regulation of transcription, DNA-templated
																	GO:0003674//molecular_function;GO:0003824//catalytic activity;GO:0004044//amidophosphoribosyltransferase activity;GO:0004066//asparagine synthase (glutamine-hydrolyzing) activity;GO:0004360//glutamine-fructose-6-phosphate transaminase (isomerizing) activity;GO:0005488//binding;GO:0008483//transaminase activity;GO:0016740//transferase activity;GO:0016769//transferase activity, transferring nitroge…	GO:0006002//fructose 6-phosphate metabolic process;GO:0006040//amino sugar metabolic process;GO:0006047//UDP-N-acetylglucosamine metabolic process;GO:0006048//UDP-N-acetylglucosamine biosynthetic process;GO:0006082//organic acid metabolic process;GO:0006139//nucleobase-containing compound metabolic process;GO:0006464//cellular protein modification process;GO:0006486//protein glycosylation;GO:0006…
																	GO:0003723//RNA binding;GO:0003968//RNA-directed 5'-3' RNA polymerase activity;GO:0005515//protein binding;GO:0005524//ATP binding	GO:0006886//intracellular protein transport;GO:0016192//vesicle-mediated transport;GO:0019079//viral genome replication
																	-	GO:0002376//immune system process;GO:0006950//response to stress;GO:0006952//defense response;GO:0006955//immune response;GO:0008150//biological_process;GO:0008219//cell death;GO:0009626//plant-type hypersensitive response;GO:0009987//cellular process;GO:0010337//regulation of salicylic acid metabolic process;GO:0010565//regulation of cellular ketone metabolic process;GO:0010817//regulation of ho…
																	GO:0005524//ATP binding	GO:0000003//reproduction;GO:0000280//nuclear division;GO:0006139//nucleobase-containing compound metabolic process;GO:0006259//DNA metabolic process;GO:0006310//DNA recombination;GO:0006725//cellular aromatic compound metabolic process;GO:0006807//nitrogen compound metabolic process;GO:0006810//transport;GO:0006996//organelle organization;GO:0007049//cell cycle;GO:0007059//chromosome segregation;…
																	GO:0003674//molecular_function;GO:0005488//binding;GO:0005515//protein binding;GO:0005524//ATP binding;GO:0043621//protein self-association	GO:0000003//reproduction;GO:0000375//RNA splicing, via transesterification reactions;GO:0000381//regulation of alternative mRNA splicing, via spliceosome;GO:0001510//RNA methylation;GO:0001654//eye development;GO:0003006//developmental process involved in reproduction;GO:0006139//nucleobase-containing compound metabolic process;GO:0006325//chromatin organization;GO:0006355//regulation of transcri…
																	GO:0008270//zinc ion binding;GO:0046872//metal ion binding;GO:0061630//ubiquitin protein ligase activity;GO:0097602//cullin family protein binding	GO:0006289//nucleotide-excision repair;GO:0031145//anaphase-promoting complex-dependent catabolic process
																	GO:0008773//[protein-PII] uridylyltransferase activity	GO:0018177//protein uridylylation
																	GO:0005515//protein binding;GO:0005524//ATP binding;GO:0016772//transferase activity, transferring phosphorus-containing groups;GO:0016887//ATP hydrolysis activity;GO:0043531//ADP binding	GO:0007165//signal transduction;GO:0015809//arginine transport;GO:0015819//lysine transport;GO:0015822//ornithine transport
																	GO:0003674//molecular_function;GO:0003824//catalytic activity;GO:0003843//1,3-beta-D-glucan synthase activity;GO:0008194//UDP-glycosyltransferase activity;GO:0016740//transferase activity;GO:0016757//glycosyltransferase activity;GO:0016758//hexosyltransferase activity;GO:0035251//UDP-glucosyltransferase activity;GO:0046527//glucosyltransferase activity	GO:0000271//polysaccharide biosynthetic process;GO:0005975//carbohydrate metabolic process;GO:0005976//polysaccharide metabolic process;GO:0006073//cellular glucan metabolic process;GO:0006074//(1->3)-beta-D-glucan metabolic process;GO:0006075//(1->3)-beta-D-glucan biosynthetic process;GO:0008150//biological_process;GO:0008152//metabolic process;GO:0008360//regulation of cell shape;GO:0009058//bi…
																	GO:0003674//molecular_function;GO:0003824//catalytic activity;GO:0008195//phosphatidate phosphatase activity;GO:0016787//hydrolase activity;GO:0016788//hydrolase activity, acting on ester bonds;GO:0016791//phosphatase activity;GO:0042578//phosphoric ester hydrolase activity	GO:0006629//lipid metabolic process;GO:0006643//membrane lipid metabolic process;GO:0006644//phospholipid metabolic process;GO:0006664//glycolipid metabolic process;GO:0006793//phosphorus metabolic process;GO:0006796//phosphate-containing compound metabolic process;GO:0008150//biological_process;GO:0008152//metabolic process;GO:0008610//lipid biosynthetic process;GO:0008654//phospholipid biosynth…
																	GO:0004857//enzyme inhibitor activity	-
																	-	-
																	GO:0000166//nucleotide binding;GO:0003677//DNA binding;GO:0003924//GTPase activity;GO:0005260//intracellularly ATP-gated chloride channel activity;GO:0005319//lipid transporter activity;GO:0005524//ATP binding;GO:0005525//GTP binding;GO:0009381//excinuclease ABC activity;GO:0015220//choline transmembrane transporter activity;GO:0015221//lipopolysaccharide transmembrane transporter activity;GO:001…	GO:0000910//cytokinesis;GO:0006289//nucleotide-excision repair;GO:0006400//tRNA modification;GO:0006810//transport;GO:0006817//phosphate ion transport;GO:0006824//cobalt ion transport;GO:0006855//xenobiotic transmembrane transport;GO:0006869//lipid transport;GO:0007601//visual perception;GO:0008150//biological_process;GO:0008272//sulfate transport;GO:0015675//nickel cation transport;GO:0015689//m…
																	-	-
																	GO:0046872//metal ion binding	-
																	GO:0000166//nucleotide binding;GO:0003674//molecular_function;GO:0003676//nucleic acid binding;GO:0003677//DNA binding;GO:0003678//DNA helicase activity;GO:0003824//catalytic activity;GO:0004386//helicase activity;GO:0005488//binding;GO:0005515//protein binding;GO:0005524//ATP binding;GO:0008094//ATP-dependent activity, acting on DNA;GO:0008384//IkappaB kinase activity;GO:0016462//pyrophosphatase…	GO:0000003//reproduction;GO:0000160//phosphorelay signal transduction system;GO:0002831//regulation of response to biotic stimulus;GO:0003006//developmental process involved in reproduction;GO:0006139//nucleobase-containing compound metabolic process;GO:0006325//chromatin organization;GO:0006338//chromatin remodeling;GO:0006351//transcription, DNA-templated;GO:0006355//regulation of transcription…
																	GO:0004842//ubiquitin-protein transferase activity;GO:0005515//protein binding	-
																	GO:0001734//mRNA (N6-adenosine)-methyltransferase activity;GO:0003674//molecular_function;GO:0003676//nucleic acid binding;GO:0003700//DNA-binding transcription factor activity;GO:0003723//RNA binding;GO:0003729//mRNA binding;GO:0003824//catalytic activity;GO:0005488//binding;GO:0008168//methyltransferase activity;GO:0008173//RNA methyltransferase activity;GO:0008174//mRNA methyltransferase activ…	GO:0000003//reproduction;GO:0000122//negative regulation of transcription by RNA polymerase II;GO:0000375//RNA splicing, via transesterification reactions;GO:0000377//RNA splicing, via transesterification reactions with bulged adenosine as nucleophile;GO:0000381//regulation of alternative mRNA splicing, via spliceosome;GO:0000398//mRNA splicing, via spliceosome;GO:0000741//karyogamy;GO:0000742//k…
																	GO:0004856//xylulokinase activity;GO:0005515//protein binding;GO:0005524//ATP binding;GO:0016773//phosphotransferase activity, alcohol group as acceptor;GO:0016887//ATP hydrolysis activity;GO:0051082//unfolded protein binding	GO:0005975//carbohydrate metabolic process;GO:0005997//xylulose metabolic process;GO:0006457//protein folding;GO:0006950//response to stress;GO:0008360//regulation of cell shape;GO:0042732//D-xylose metabolic process;GO:0043093//FtsZ-dependent cytokinesis
																	GO:0005198//structural molecule activity;GO:0005515//protein binding	GO:0006886//intracellular protein transport;GO:0016192//vesicle-mediated transport
																	GO:0003824//catalytic activity;GO:0003938//IMP dehydrogenase activity;GO:0016491//oxidoreductase activity;GO:0018580//nitronate monooxygenase activity	GO:0009152//purine ribonucleotide biosynthetic process
																	GO:0003674//molecular_function;GO:0005488//binding;GO:0005509//calcium ion binding;GO:0043167//ion binding;GO:0043169//cation binding;GO:0046872//metal ion binding	GO:0007154//cell communication;GO:0007165//signal transduction;GO:0007275//multicellular organism development;GO:0008150//biological_process;GO:0009987//cellular process;GO:0019722//calcium-mediated signaling;GO:0019932//second-messenger-mediated signaling;GO:0023052//signaling;GO:0032501//multicellular organismal process;GO:0032502//developmental process;GO:0035556//intracellular signal transduc…
																	GO:0000166//nucleotide binding;GO:0003674//molecular_function;GO:0003824//catalytic activity;GO:0004635//phosphoribosyl-AMP cyclohydrolase activity;GO:0004636//phosphoribosyl-ATP diphosphatase activity;GO:0005488//binding;GO:0005524//ATP binding;GO:0016462//pyrophosphatase activity;GO:0016787//hydrolase activity;GO:0016810//hydrolase activity, acting on carbon-nitrogen (but not peptide) bonds;GO:…	GO:0000105//histidine biosynthetic process;GO:0006082//organic acid metabolic process;GO:0006352//DNA-templated transcription, initiation;GO:0006520//cellular amino acid metabolic process;GO:0006547//histidine metabolic process;GO:0006725//cellular aromatic compound metabolic process;GO:0006807//nitrogen compound metabolic process;GO:0008150//biological_process;GO:0008152//metabolic process;GO:00…
																	GO:0005515//protein binding	GO:0006457//protein folding;GO:0009408//response to heat
																	GO:0005515//protein binding	-
																	-	GO:0000003//reproduction;GO:0000375//RNA splicing, via transesterification reactions;GO:0000377//RNA splicing, via transesterification reactions with bulged adenosine as nucleophile;GO:0000387//spliceosomal snRNP assembly;GO:0000398//mRNA splicing, via spliceosome;GO:0000481//maturation of 5S rRNA;GO:0003002//regionalization;GO:0003006//developmental process involved in reproduction;GO:0006139//n…
																	GO:0008270//zinc ion binding;GO:0046872//metal ion binding	GO:0006289//nucleotide-excision repair
																	-	-
																	-	-
																	-	-
																	GO:0005509//calcium ion binding	-
																	GO:0000156//phosphorelay response regulator activity;GO:0003674//molecular_function;GO:0003676//nucleic acid binding;GO:0003677//DNA binding;GO:0003700//DNA-binding transcription factor activity;GO:0004673//protein histidine kinase activity;GO:0005488//binding;GO:0005524//ATP binding;GO:0060089//molecular transducer activity;GO:0097159//organic cyclic compound binding;GO:0140110//transcription re…	GO:0000160//phosphorelay signal transduction system;GO:0001101//response to acid chemical;GO:0006139//nucleobase-containing compound metabolic process;GO:0006351//transcription, DNA-templated;GO:0006355//regulation of transcription, DNA-templated;GO:0006725//cellular aromatic compound metabolic process;GO:0006796//phosphate-containing compound metabolic process;GO:0006807//nitrogen compound metab…
																	GO:0004672//protein kinase activity;GO:0005524//ATP binding;GO:0016758//hexosyltransferase activity	GO:0006468//protein phosphorylation
																	-	-
																	GO:0003924//GTPase activity;GO:0004842//ubiquitin-protein transferase activity;GO:0005525//GTP binding;GO:0019843//rRNA binding;GO:0043022//ribosome binding	GO:0006412//translation;GO:0016567//protein ubiquitination;GO:0042254//ribosome biogenesis
																	GO:0004672//protein kinase activity;GO:0005524//ATP binding	GO:0006468//protein phosphorylation
																	GO:0003674//molecular_function;GO:0003676//nucleic acid binding;GO:0003723//RNA binding;GO:0003729//mRNA binding;GO:0005488//binding;GO:0097159//organic cyclic compound binding;GO:1901363//heterocyclic compound binding	GO:0006139//nucleobase-containing compound metabolic process;GO:0006396//RNA processing;GO:0006397//mRNA processing;GO:0006725//cellular aromatic compound metabolic process;GO:0006807//nitrogen compound metabolic process;GO:0008150//biological_process;GO:0008152//metabolic process;GO:0008380//RNA splicing;GO:0009987//cellular process;GO:0010467//gene expression;GO:0016070//RNA metabolic process;G…
																	GO:0004672//protein kinase activity;GO:0005524//ATP binding	GO:0006468//protein phosphorylation
																	GO:0004672//protein kinase activity;GO:0005524//ATP binding	GO:0006468//protein phosphorylation
																	-	-
																	GO:0003674//molecular_function;GO:0003755//peptidyl-prolyl cis-trans isomerase activity;GO:0003824//catalytic activity;GO:0016853//isomerase activity;GO:0016859//cis-trans isomerase activity;GO:0140096//catalytic activity, acting on a protein	GO:0000413//protein peptidyl-prolyl isomerization;GO:0006457//protein folding;GO:0006464//cellular protein modification process;GO:0006807//nitrogen compound metabolic process;GO:0008150//biological_process;GO:0008152//metabolic process;GO:0009987//cellular process;GO:0018193//peptidyl-amino acid modification;GO:0018208//peptidyl-proline modification;GO:0019538//protein metabolic process;GO:00362…
																	GO:0004252//serine-type endopeptidase activity;GO:0005515//protein binding;GO:0008236//serine-type peptidase activity;GO:0045152//antisigma factor binding	GO:0006508//proteolysis;GO:0006950//response to stress
																	-	GO:0006996//organelle organization;GO:0007005//mitochondrion organization;GO:0008150//biological_process;GO:0009987//cellular process;GO:0016043//cellular component organization;GO:0048311//mitochondrion distribution;GO:0048312//intracellular distribution of mitochondria;GO:0051179//localization;GO:0051640//organelle localization;GO:0051641//cellular localization;GO:0051646//mitochondrion localiz…
																	-	GO:0006355//regulation of transcription, DNA-templated
																	GO:0016760//cellulose synthase (UDP-forming) activity	GO:0030244//cellulose biosynthetic process
																	GO:0003723//RNA binding	-
																	-	-
																	GO:0016853//isomerase activity	-
																	-	-
																	GO:0003677//DNA binding	GO:0006351//transcription, DNA-templated;GO:0006355//regulation of transcription, DNA-templated
																	GO:0000156//phosphorelay response regulator activity;GO:0003677//DNA binding;GO:0003700//DNA-binding transcription factor activity;GO:0004673//protein histidine kinase activity;GO:0005515//protein binding;GO:0005524//ATP binding	GO:0000160//phosphorelay signal transduction system;GO:0006355//regulation of transcription, DNA-templated;GO:0006796//phosphate-containing compound metabolic process;GO:0006808//regulation of nitrogen utilization
																	GO:0003677//DNA binding	GO:0008150//biological_process
																	-	-
																	GO:0004801//transaldolase activity;GO:0016832//aldehyde-lyase activity	GO:0005975//carbohydrate metabolic process;GO:0006098//pentose-phosphate shunt
																	GO:0005524//ATP binding;GO:0005525//GTP binding;GO:0015439//ABC-type heme transporter activity;GO:0030246//carbohydrate binding;GO:0043531//ADP binding	GO:0007155//cell adhesion;GO:0008150//biological_process;GO:0015886//heme transport
																	GO:0000049//tRNA binding;GO:0000166//nucleotide binding;GO:0002161//aminoacyl-tRNA editing activity;GO:0003674//molecular_function;GO:0003676//nucleic acid binding;GO:0003723//RNA binding;GO:0003824//catalytic activity;GO:0004812//aminoacyl-tRNA ligase activity;GO:0004817//cysteine-tRNA ligase activity;GO:0004822//isoleucine-tRNA ligase activity;GO:0004823//leucine-tRNA ligase activity;GO:0004825…	GO:0006082//organic acid metabolic process;GO:0006139//nucleobase-containing compound metabolic process;GO:0006399//tRNA metabolic process;GO:0006412//translation;GO:0006418//tRNA aminoacylation for protein translation;GO:0006423//cysteinyl-tRNA aminoacylation;GO:0006428//isoleucyl-tRNA aminoacylation;GO:0006429//leucyl-tRNA aminoacylation;GO:0006431//methionyl-tRNA aminoacylation;GO:0006438//val…
																	GO:0005515//protein binding;GO:0005524//ATP binding;GO:0016887//ATP hydrolysis activity;GO:0051082//unfolded protein binding	GO:0006457//protein folding;GO:0006950//response to stress;GO:0008360//regulation of cell shape
																	-	-
																	GO:0000030//mannosyltransferase activity;GO:0003674//molecular_function;GO:0003824//catalytic activity;GO:0008194//UDP-glycosyltransferase activity;GO:0008375//acetylglucosaminyltransferase activity;GO:0016740//transferase activity;GO:0016757//glycosyltransferase activity;GO:0016758//hexosyltransferase activity;GO:0016759//cellulose synthase activity;GO:0016760//cellulose synthase (UDP-forming) a…	GO:0000271//polysaccharide biosynthetic process;GO:0005975//carbohydrate metabolic process;GO:0005976//polysaccharide metabolic process;GO:0006073//cellular glucan metabolic process;GO:0006950//response to stress;GO:0008150//biological_process;GO:0008152//metabolic process;GO:0009058//biosynthetic process;GO:0009059//macromolecule biosynthetic process;GO:0009250//glucan biosynthetic process;GO:00…
																	-	-
																	GO:0003674//molecular_function;GO:0003824//catalytic activity;GO:0004069//L-aspartate:2-oxoglutarate aminotransferase activity;GO:0005488//binding;GO:0008483//transaminase activity;GO:0016740//transferase activity;GO:0016769//transferase activity, transferring nitrogenous groups;GO:0019842//vitamin binding;GO:0030170//pyridoxal phosphate binding;GO:0036094//small molecule binding;GO:0043167//ion …	GO:0006082//organic acid metabolic process;GO:0006091//generation of precursor metabolites and energy;GO:0006099//tricarboxylic acid cycle;GO:0006101//citrate metabolic process;GO:0006103//2-oxoglutarate metabolic process;GO:0006520//cellular amino acid metabolic process;GO:0006522//alanine metabolic process;GO:0006531//aspartate metabolic process;GO:0006536//glutamate metabolic process;GO:000680…
																	GO:0004842//ubiquitin-protein transferase activity;GO:0005515//protein binding	GO:0006355//regulation of transcription, DNA-templated
																	GO:0003743//translation initiation factor activity	GO:0006413//translational initiation
																	-	-
																	GO:0005515//protein binding	-
																	-	-
																	GO:0003674//molecular_function;GO:0003723//RNA binding;GO:0003724//RNA helicase activity;GO:0003924//GTPase activity;GO:0005319//lipid transporter activity;GO:0005524//ATP binding;GO:0005525//GTP binding;GO:0009378//four-way junction helicase activity;GO:0009381//excinuclease ABC activity;GO:0015220//choline transmembrane transporter activity;GO:0015221//lipopolysaccharide transmembrane transport…	GO:0000910//cytokinesis;GO:0002949//tRNA threonylcarbamoyladenosine modification;GO:0006281//DNA repair;GO:0006289//nucleotide-excision repair;GO:0006310//DNA recombination;GO:0006400//tRNA modification;GO:0006576//cellular biogenic amine metabolic process;GO:0006810//transport;GO:0006817//phosphate ion transport;GO:0006824//cobalt ion transport;GO:0006869//lipid transport;GO:0007601//visual perc…
																	GO:0000155//phosphorelay sensor kinase activity;GO:0000156//phosphorelay response regulator activity;GO:0004673//protein histidine kinase activity;GO:0005515//protein binding;GO:0005524//ATP binding	GO:0000160//phosphorelay signal transduction system;GO:0006796//phosphate-containing compound metabolic process;GO:0006817//phosphate ion transport;GO:0007165//signal transduction
																	-	-
																	-	-
																	GO:0016760//cellulose synthase (UDP-forming) activity	GO:0030244//cellulose biosynthetic process
																	GO:0000166//nucleotide binding;GO:0003674//molecular_function;GO:0003676//nucleic acid binding;GO:0003678//DNA helicase activity;GO:0003723//RNA binding;GO:0003724//RNA helicase activity;GO:0003824//catalytic activity;GO:0004386//helicase activity;GO:0005488//binding;GO:0005515//protein binding;GO:0005524//ATP binding;GO:0008186//ATP-dependent activity, acting on RNA;GO:0016462//pyrophosphatase a…	GO:0000003//reproduction;GO:0003006//developmental process involved in reproduction;GO:0006139//nucleobase-containing compound metabolic process;GO:0006281//DNA repair;GO:0006396//RNA processing;GO:0006725//cellular aromatic compound metabolic process;GO:0006807//nitrogen compound metabolic process;GO:0007049//cell cycle;GO:0007276//gamete generation;GO:0007281//germ cell development;GO:0007283//…
																	-	-
																	-	-

## Sheet: Claster2
Target_Cluster	Number	Gene ID	Gene Name	Target_Cluster_pct	Other_Cluster_pct	Target_Cluster_mean	Other_Cluster_mean	Log2FC	Pvalue	Qvalue	Description	KEGG_A_class	KEGG_B_class	Pathway	K_ID	GO Component	GO Function	GO Process
2	1	Isoform0049860	BURP3	0.8	0.3	12.0102	2.35674	2.34939	0	0	KAF8400782.1 hypothetical protein HHK36_014084 [Tetracentron sinense]	-	-	-	-	-	-	-
2	2	Isoform0057933	MLP423	0.696	0.248	8.59158	1.73304	2.30962	0	0	OVA16279.1 Bet v I domain [Macleaya cordata]	-	-	-	-	GO:0005575//cellular_component;GO:0016020//membrane	-	GO:0006950//response to stress;GO:0006952//defense response;GO:0008150//biological_process;GO:0009607//response to biotic stimulus;GO:0050896//response to stimulus
2	3	Isoform0057308	Isoform0057308	0.938	0.695	67.8349	13.8717	2.28988	0	0	KAF5179295.1 Mlp-like protein [Thalictrum thalictroides]	-	-	-	-	-	-	GO:0006952//defense response
2	4	Isoform0042450	CUT1	0.462	0.128	2.57569	0.555024	2.21434	0	0	KAF6165773.1 hypothetical protein GIB67_012670 [Kingdonia uniflora]	Metabolism;Metabolism;Organismal Systems;Metabolism	Global and overview maps;Global and overview maps;Environmental adaptation;Lipid metabolism	ko01100//Metabolic pathways;ko01110//Biosynthesis of secondary metabolites;ko04626//Plant-pathogen interaction;ko00062//Fatty acid elongation	K15397;K15397;K15397;K15397	GO:0005575//cellular_component;GO:0005622//intracellular anatomical structure;GO:0005737//cytoplasm;GO:0005783//endoplasmic reticulum;GO:0005789//endoplasmic reticulum membrane;GO:0012505//endomembrane system;GO:0016020//membrane;GO:0016021//integral component of membrane;GO:0031224//intrinsic component of membrane;GO:0031984//organelle subcompartment;GO:0042175//nuclear outer membrane-endoplasmi…	GO:0003674//molecular_function;GO:0003824//catalytic activity;GO:0004315//3-oxoacyl-[acyl-carrier-protein] synthase activity;GO:0004421//hydroxymethylglutaryl-CoA synthase activity;GO:0016740//transferase activity;GO:0016746//acyltransferase activity;GO:0016747//acyltransferase activity, transferring groups other than amino-acyl groups;GO:0102336//3-oxo-arachidoyl-CoA synthase activity;GO:0102337…	GO:0000902//cell morphogenesis;GO:0006082//organic acid metabolic process;GO:0006629//lipid metabolic process;GO:0006631//fatty acid metabolic process;GO:0006633//fatty acid biosynthetic process;GO:0006950//response to stress;GO:0008150//biological_process;GO:0008152//metabolic process;GO:0008610//lipid biosynthetic process;GO:0009058//biosynthetic process;GO:0009266//response to temperature stim…
2	5	Isoform0052994	Isoform0052994	0.911	0.446	18.4375	4.10622	2.16676	0	0	XP_043724251.1 REF/SRPP-like protein At1g67360 [Telopea speciosissima]	-	-	-	-	-	-	GO:0030255//protein secretion by the type IV secretion system
2	6	Isoform0056291	VIT_01s0010g01870	0.789	0.301	8.23731	1.89101	2.12302	0	0	KAF8388656.1 hypothetical protein HHK36_025336 [Tetracentron sinense]	-	-	-	-	GO:0005575//cellular_component;GO:0005886//plasma membrane;GO:0016020//membrane;GO:0016021//integral component of membrane;GO:0031224//intrinsic component of membrane;GO:0071944//cell periphery	GO:0003674//molecular_function;GO:0005488//binding;GO:0051536//iron-sulfur cluster binding;GO:0051540//metal cluster binding	GO:0000003//reproduction;GO:0003006//developmental process involved in reproduction;GO:0007275//multicellular organism development;GO:0008150//biological_process;GO:0009791//post-embryonic development;GO:0009838//abscission;GO:0009908//flower development;GO:0010227//floral organ abscission;GO:0022414//reproductive process;GO:0032501//multicellular organismal process;GO:0032502//developmental proc…
2	7	Isoform0058236	Isoform0058236	0.674	0.218	4.79274	1.10253	2.12003	0	0	-	-	-	-	-	-	-	-
2	8	Isoform0057529	Isoform0057529	0.689	0.237	5.52999	1.28273	2.10806	0	0	CAB4074068.1 unnamed protein product [Lactuca saligna]	-	-	-	-	-	-	-
2	9	Isoform0029893	GL1-4	0.37	0.103	1.63659	0.38316	2.09467	0	0	OVA07674.1 Fatty acid hydroxylase [Macleaya cordata]	Metabolism;Metabolism	Global and overview maps;Lipid metabolism	ko01110//Biosynthesis of secondary metabolites;ko00073//Cutin, suberine and wax biosynthesis	K15404;K15404	-	GO:0005506//iron ion binding;GO:0016491//oxidoreductase activity	GO:0008610//lipid biosynthetic process
2	10	Isoform0052065	ASAT1	0.336	0.116	2.05909	0.494738	2.05727	0	0	OVA20222.1 hypothetical protein BVC80_157g9 [Macleaya cordata]	-	-	-	-	-	-	-
2	11	Isoform0059297	Isoform0059297	0.674	0.226	4.9389	1.18698	2.0569	0	0	-	-	-	-	-	-	-	-
2	12	Isoform0054664	Isoform0054664	0.399	0.114	1.79969	0.434534	2.05021	0	0	PIA40772.1 hypothetical protein AQUCO_02400084v1 [Aquilegia coerulea]	-	-	-	-	-	-	-
2	13	Isoform0054032	CPT3	0.278	0.078	1.19872	0.296351	2.01612	0	0	KAF8410650.1 hypothetical protein HHK36_003182 [Tetracentron sinense]	Metabolism;Metabolism	Global and overview maps;Metabolism of terpenoids and polyketides	ko01110//Biosynthesis of secondary metabolites;ko00900//Terpenoid backbone biosynthesis	K11778;K11778	GO:0005737//cytoplasm	GO:0008834//di-trans,poly-cis-decaprenylcistransferase activity;GO:0016765//transferase activity, transferring alkyl or aryl (other than methyl) groups	GO:0009252//peptidoglycan biosynthetic process
2	14	Isoform0049108	APG	0.618	0.208	4.0666	1.01745	1.99887	0	0	OVA14459.1 Lipase [Macleaya cordata]	-	-	-	-	-	GO:0016788//hydrolase activity, acting on ester bonds	-
2	15	Isoform0039385	FDH	0.353	0.1	1.60812	0.403228	1.99571	0	0	KAF8393659.1 hypothetical protein HHK36_021905 [Tetracentron sinense]	Metabolism;Metabolism;Organismal Systems;Metabolism	Global and overview maps;Global and overview maps;Environmental adaptation;Lipid metabolism	ko01100//Metabolic pathways;ko01110//Biosynthesis of secondary metabolites;ko04626//Plant-pathogen interaction;ko00062//Fatty acid elongation	K15397;K15397;K15397;K15397	GO:0005575//cellular_component;GO:0005622//intracellular anatomical structure;GO:0005737//cytoplasm;GO:0005783//endoplasmic reticulum;GO:0005789//endoplasmic reticulum membrane;GO:0012505//endomembrane system;GO:0016020//membrane;GO:0016021//integral component of membrane;GO:0031224//intrinsic component of membrane;GO:0031984//organelle subcompartment;GO:0042175//nuclear outer membrane-endoplasmi…	GO:0003674//molecular_function;GO:0003824//catalytic activity;GO:0004315//3-oxoacyl-[acyl-carrier-protein] synthase activity;GO:0004421//hydroxymethylglutaryl-CoA synthase activity;GO:0016740//transferase activity;GO:0016746//acyltransferase activity;GO:0016747//acyltransferase activity, transferring groups other than amino-acyl groups;GO:0102336//3-oxo-arachidoyl-CoA synthase activity;GO:0102337…	GO:0006082//organic acid metabolic process;GO:0006629//lipid metabolic process;GO:0006631//fatty acid metabolic process;GO:0006633//fatty acid biosynthetic process;GO:0006950//response to stress;GO:0008150//biological_process;GO:0008152//metabolic process;GO:0008610//lipid biosynthetic process;GO:0009058//biosynthetic process;GO:0009266//response to temperature stimulus;GO:0009314//response to ra…
2	16	Isoform0058214	Isoform0058214	0.314	0.088	1.17948	0.298086	1.98435	0	0	-	-	-	-	-	-	-	-
2	17	Isoform0040534	FDH	0.764	0.304	7.71244	1.96083	1.97572	0	0	OVA11458.1 FAE1/Type III polyketide synthase-like protein [Macleaya cordata]	Metabolism;Metabolism;Organismal Systems;Metabolism	Global and overview maps;Global and overview maps;Environmental adaptation;Lipid metabolism	ko01100//Metabolic pathways;ko01110//Biosynthesis of secondary metabolites;ko04626//Plant-pathogen interaction;ko00062//Fatty acid elongation	K15397;K15397;K15397;K15397	GO:0005575//cellular_component;GO:0005622//intracellular anatomical structure;GO:0005737//cytoplasm;GO:0005783//endoplasmic reticulum;GO:0005789//endoplasmic reticulum membrane;GO:0012505//endomembrane system;GO:0016020//membrane;GO:0016021//integral component of membrane;GO:0031224//intrinsic component of membrane;GO:0031984//organelle subcompartment;GO:0042175//nuclear outer membrane-endoplasmi…	GO:0003674//molecular_function;GO:0003824//catalytic activity;GO:0004315//3-oxoacyl-[acyl-carrier-protein] synthase activity;GO:0004421//hydroxymethylglutaryl-CoA synthase activity;GO:0016740//transferase activity;GO:0016746//acyltransferase activity;GO:0016747//acyltransferase activity, transferring groups other than amino-acyl groups;GO:0102336//3-oxo-arachidoyl-CoA synthase activity;GO:0102337…	GO:0006082//organic acid metabolic process;GO:0006629//lipid metabolic process;GO:0006631//fatty acid metabolic process;GO:0006633//fatty acid biosynthetic process;GO:0006950//response to stress;GO:0008150//biological_process;GO:0008152//metabolic process;GO:0008610//lipid biosynthetic process;GO:0009058//biosynthetic process;GO:0009266//response to temperature stimulus;GO:0009314//response to ra…
2	18	Isoform0049078	SAT	0.351	0.113	1.76943	0.449987	1.97533	0	0	KAF8378155.1 hypothetical protein HHK36_029492 [Tetracentron sinense]	Metabolism;Metabolism;Metabolism;Metabolism;Metabolism	Global and overview maps;Global and overview maps;Biosynthesis of other secondary metabolites;Biosynthesis of other secondary metabolites;Biosynthesis of other secondary metabolites	ko01100//Metabolic pathways;ko01110//Biosynthesis of secondary metabolites;ko00940//Phenylpropanoid biosynthesis;ko00941//Flavonoid biosynthesis;ko00945//Stilbenoid, diarylheptanoid and gingerol biosynthesis	K13065;K13065;K13065;K13065;K13065	-	GO:0016747//acyltransferase activity, transferring groups other than amino-acyl groups	-
2	19	Isoform0058409	GASA6	0.668	0.301	7.03247	1.81608	1.95321	0	0	OVA03889.1 Gibberellin regulated protein [Macleaya cordata]	-	-	-	-	-	-	-
2	20	Isoform0043739	CCL4	0.411	0.124	1.96558	0.507969	1.95214	0	0	KAF8389579.1 hypothetical protein HHK36_024095 [Tetracentron sinense]	-	-	-	-	-	GO:0003987//acetate-CoA ligase activity;GO:0004043//L-aminoadipate-semialdehyde dehydrogenase activity;GO:0008668//(2,3-dihydroxybenzoyl)adenylate synthase activity;GO:0008756//o-succinylbenzoate-CoA ligase activity;GO:0030729//acetoacetate-CoA ligase activity;GO:0047473//D-alanine [D-alanyl carrier protein] ligase activity;GO:0050218//propionate-CoA ligase activity	GO:0009234//menaquinone biosynthetic process;GO:0019287//isopentenyl diphosphate biosynthetic process, mevalonate pathway;GO:0019290//siderophore biosynthetic process;GO:0019350//teichoic acid biosynthetic process;GO:0019427//acetyl-CoA biosynthetic process from acetate;GO:0019878//lysine biosynthetic process via aminoadipic acid
2	21	Isoform0050357	LTL1	0.514	0.166	2.9708	0.774508	1.9395	0	0	XP_031287078.1 GDSL esterase/lipase LTL1-like [Pistacia vera]	-	-	-	-	GO:0005575//cellular_component;GO:0005576//extracellular region	GO:0003674//molecular_function;GO:0003824//catalytic activity;GO:0016787//hydrolase activity;GO:0016788//hydrolase activity, acting on ester bonds	GO:0006629//lipid metabolic process;GO:0007275//multicellular organism development;GO:0008150//biological_process;GO:0008152//metabolic process;GO:0009056//catabolic process;GO:0016042//lipid catabolic process;GO:0032501//multicellular organismal process;GO:0032502//developmental process;GO:0042335//cuticle development;GO:0044238//primary metabolic process;GO:0048856//anatomical structure develop…
2	22	Isoform0044412	CER2	0.384	0.115	1.66465	0.44217	1.91254	0	0	OVA01849.1 Transferase [Macleaya cordata]	-	-	-	-	-	GO:0016747//acyltransferase activity, transferring groups other than amino-acyl groups	-
2	23	Isoform0019966	OSCBPY	0.54	0.173	3.00138	0.797745	1.91162	0	0	KAF8400117.1 hypothetical protein HHK36_013413 [Tetracentron sinense]	Metabolism;Metabolism	Global and overview maps;Metabolism of terpenoids and polyketides	ko01110//Biosynthesis of secondary metabolites;ko00909//Sesquiterpenoid and triterpenoid biosynthesis	K15813;K15813	GO:0005615//extracellular space	GO:0003824//catalytic activity;GO:0004129//cytochrome-c oxidase activity;GO:0034073//tetrahymanol cyclase activity;GO:0051007//squalene-hopene cyclase activity	GO:0016114//terpenoid biosynthetic process;GO:0019746//hopanoid biosynthetic process
2	24	Isoform0051262	HSD1	0.286	0.084	1.08867	0.289532	1.91077	0	0	OVA09597.1 Short-chain dehydrogenase/reductase SDR [Macleaya cordata]	-	-	-	-	-	GO:0003824//catalytic activity;GO:0004316//3-oxoacyl-[acyl-carrier-protein] reductase (NADPH) activity;GO:0004757//sepiapterin reductase activity;GO:0008667//2,3-dihydro-2,3-dihydroxybenzoate dehydrogenase activity;GO:0008678//2-deoxy-D-gluconate 3-dehydrogenase activity;GO:0008831//dTDP-4-dehydrorhamnose reductase activity;GO:0016491//oxidoreductase activity;GO:0016630//protochlorophyllide reduc…	GO:0000272//polysaccharide catabolic process;GO:0006633//fatty acid biosynthetic process;GO:0006729//tetrahydrobiopterin biosynthetic process;GO:0009243//O antigen biosynthetic process;GO:0015995//chlorophyll biosynthetic process;GO:0019305//dTDP-rhamnose biosynthetic process
2	25	Isoform0057503	Isoform0057503	0.981	0.771	91.5329	24.4329	1.90546	0	0	XP_007049870.1 PREDICTED: glycine-rich protein 5 [Theobroma cacao]	-	-	-	-	-	-	-
2	26	Isoform0053486	At5g45910	0.353	0.107	1.55112	0.414693	1.9032	0	0	KAF8411028.1 hypothetical protein HHK36_003567 [Tetracentron sinense]	-	-	-	-	GO:0005575//cellular_component;GO:0005576//extracellular region	GO:0003674//molecular_function;GO:0003824//catalytic activity;GO:0016787//hydrolase activity;GO:0016788//hydrolase activity, acting on ester bonds	GO:0006629//lipid metabolic process;GO:0008150//biological_process;GO:0008152//metabolic process;GO:0009056//catabolic process;GO:0016042//lipid catabolic process;GO:0044238//primary metabolic process;GO:0071704//organic substance metabolic process;GO:1901575//organic substance catabolic process
2	27	Isoform0053482	TIC32	0.301	0.089	1.28675	0.344109	1.9028	0	0	KAF8404275.1 hypothetical protein HHK36_009157 [Tetracentron sinense]	-	-	-	-	-	GO:0003824//catalytic activity;GO:0004316//3-oxoacyl-[acyl-carrier-protein] reductase (NADPH) activity;GO:0004757//sepiapterin reductase activity;GO:0008667//2,3-dihydro-2,3-dihydroxybenzoate dehydrogenase activity;GO:0008678//2-deoxy-D-gluconate 3-dehydrogenase activity;GO:0016491//oxidoreductase activity;GO:0016630//protochlorophyllide reductase activity;GO:0051287//NAD binding	GO:0000272//polysaccharide catabolic process;GO:0006633//fatty acid biosynthetic process;GO:0006729//tetrahydrobiopterin biosynthetic process;GO:0015995//chlorophyll biosynthetic process
2	28	Isoform0057569	LTP2	0.999	0.973	210.276	56.606	1.89326	0	0	XP_028055085.1 non-specific lipid-transfer protein 1-like [Camellia sinensis]	-	-	-	-	GO:0005575//cellular_component;GO:0016020//membrane	GO:0003674//molecular_function;GO:0005488//binding;GO:0008289//lipid binding	GO:0006810//transport;GO:0006869//lipid transport;GO:0008150//biological_process;GO:0010876//lipid localization;GO:0033036//macromolecule localization;GO:0051179//localization;GO:0051234//establishment of localization;GO:0071702//organic substance transport
2	29	Isoform0058539	Isoform0058539	0.266	0.076	1.00933	0.273715	1.88265	0	0	-	-	-	-	-	-	-	-
2	30	Isoform0033050	CER1	0.679	0.241	4.95225	1.35122	1.87382	0	0	KAF9589745.1 hypothetical protein IFM89_028654 [Coptis chinensis]	Metabolism;Metabolism	Global and overview maps;Lipid metabolism	ko01110//Biosynthesis of secondary metabolites;ko00073//Cutin, suberine and wax biosynthesis	K15404;K15404	-	GO:0005506//iron ion binding;GO:0016491//oxidoreductase activity	GO:0008610//lipid biosynthetic process
2	31	Isoform0048075	DCR	0.53	0.179	3.00242	0.8233	1.86664	0	0	OVA13989.1 Transferase [Macleaya cordata]	-	-	-	-	GO:0005575//cellular_component;GO:0005622//intracellular anatomical structure;GO:0005737//cytoplasm;GO:0005829//cytosol	GO:0003674//molecular_function;GO:0003824//catalytic activity;GO:0016740//transferase activity;GO:0016746//acyltransferase activity;GO:0016747//acyltransferase activity, transferring groups other than amino-acyl groups	GO:0000902//cell morphogenesis;GO:0000904//cell morphogenesis involved in differentiation;GO:0008150//biological_process;GO:0008152//metabolic process;GO:0009058//biosynthetic process;GO:0009059//macromolecule biosynthetic process;GO:0009653//anatomical structure morphogenesis;GO:0009888//tissue development;GO:0009987//cellular process;GO:0010026//trichome differentiation;GO:0010090//trichome mor…
2	32	Isoform0046083	KCS11	0.334	0.109	1.97893	0.543803	1.86357	0	0	KAF6161783.1 hypothetical protein GIB67_008544 [Kingdonia uniflora]	Metabolism;Metabolism;Organismal Systems;Metabolism	Global and overview maps;Global and overview maps;Environmental adaptation;Lipid metabolism	ko01100//Metabolic pathways;ko01110//Biosynthesis of secondary metabolites;ko04626//Plant-pathogen interaction;ko00062//Fatty acid elongation	K15397;K15397;K15397;K15397	GO:0005634//nucleus;GO:0005739//mitochondrion;GO:0016020//membrane	GO:0004315//3-oxoacyl-[acyl-carrier-protein] synthase activity;GO:0016747//acyltransferase activity, transferring groups other than amino-acyl groups	GO:0006633//fatty acid biosynthetic process;GO:0045333//cellular respiration
2	33	Isoform0032981	AS1	0.398	0.149	2.36927	0.683075	1.79433	0	0	ALG05139.1 polyphenol oxidase [Sinopodophyllum hexandrum]	Metabolism;Metabolism;Metabolism;Metabolism	Global and overview maps;Global and overview maps;Amino acid metabolism;Biosynthesis of other secondary metabolites	ko01100//Metabolic pathways;ko01110//Biosynthesis of secondary metabolites;ko00350//Tyrosine metabolism;ko00950//Isoquinoline alkaloid biosynthesis	K00422;K00422;K00422;K00422	-	GO:0004097//catechol oxidase activity;GO:0016491//oxidoreductase activity	-
2	34	Isoform0054344	PER3	0.547	0.219	3.94033	1.15783	1.7669	0	0	KAF8414087.1 hypothetical protein HHK36_002086 [Tetracentron sinense]	Metabolism;Metabolism;Metabolism	Global and overview maps;Global and overview maps;Biosynthesis of other secondary metabolites	ko01100//Metabolic pathways;ko01110//Biosynthesis of secondary metabolites;ko00940//Phenylpropanoid biosynthesis	K00430;K00430;K00430	-	GO:0004601//peroxidase activity;GO:0020037//heme binding	GO:0006979//response to oxidative stress
2	35	Isoform0033562	CER3	0.542	0.178	2.9229	0.882346	1.72798	0	0	KAF6156378.1 hypothetical protein GIB67_031499 [Kingdonia uniflora]	-	-	-	-	GO:0005575//cellular_component;GO:0005622//intracellular anatomical structure;GO:0005737//cytoplasm;GO:0005783//endoplasmic reticulum;GO:0005789//endoplasmic reticulum membrane;GO:0005886//plasma membrane;GO:0012505//endomembrane system;GO:0016020//membrane;GO:0016021//integral component of membrane;GO:0031224//intrinsic component of membrane;GO:0031984//organelle subcompartment;GO:0042175//nucle…	GO:0003674//molecular_function;GO:0003824//catalytic activity;GO:0004316//3-oxoacyl-[acyl-carrier-protein] reductase (NADPH) activity;GO:0005488//binding;GO:0005506//iron ion binding;GO:0016491//oxidoreductase activity;GO:0043167//ion binding;GO:0043169//cation binding;GO:0046872//metal ion binding;GO:0046914//transition metal ion binding	GO:0000003//reproduction;GO:0003006//developmental process involved in reproduction;GO:0006629//lipid metabolic process;GO:0006633//fatty acid biosynthetic process;GO:0006723//cuticle hydrocarbon biosynthetic process;GO:0007275//multicellular organism development;GO:0007276//gamete generation;GO:0008150//biological_process;GO:0008152//metabolic process;GO:0008610//lipid biosynthetic process;GO:00…
2	36	Isoform0037855	CYP77A3	0.521	0.188	3.22634	0.975435	1.72578	0	0	KAF8409527.1 hypothetical protein HHK36_005604 [Tetracentron sinense]	Metabolism	Lipid metabolism	ko00073//Cutin, suberine and wax biosynthesis	K21995	GO:0005575//cellular_component;GO:0016020//membrane	GO:0003674//molecular_function;GO:0003824//catalytic activity;GO:0004497//monooxygenase activity;GO:0005488//binding;GO:0005506//iron ion binding;GO:0016491//oxidoreductase activity;GO:0016705//oxidoreductase activity, acting on paired donors, with incorporation or reduction of molecular oxygen;GO:0016709//oxidoreductase activity, acting on paired donors, with incorporation or reduction of molecu…	GO:0008150//biological_process;GO:0008152//metabolic process;GO:0009058//biosynthetic process;GO:0009059//macromolecule biosynthetic process;GO:0010143//cutin biosynthetic process;GO:0019748//secondary metabolic process;GO:0043170//macromolecule metabolic process;GO:0044550//secondary metabolite biosynthetic process;GO:0071704//organic substance metabolic process;GO:1901576//organic substance bio…
2	37	Isoform0024585	FAO4A	0.348	0.112	1.39746	0.424734	1.71817	0	0	KAF9624894.1 hypothetical protein IFM89_015516 [Coptis chinensis]	-	-	-	-	-	GO:0003824//catalytic activity;GO:0004148//dihydrolipoyl dehydrogenase activity;GO:0005092//GDP-dissociation inhibitor activity;GO:0008767//UDP-galactopyranose mutase activity;GO:0008812//choline dehydrogenase activity;GO:0016491//oxidoreductase activity;GO:0016614//oxidoreductase activity, acting on CH-OH group of donors;GO:0045550//geranylgeranyl reductase activity;GO:0046608//carotenoid isomer…	GO:0006096//glycolytic process;GO:0007264//small GTPase mediated signal transduction;GO:0009228//thiamine biosynthetic process;GO:0009273//peptidoglycan-based cell wall biogenesis;GO:0015995//chlorophyll biosynthetic process;GO:0016117//carotenoid biosynthetic process;GO:0019285//glycine betaine biosynthetic process from choline;GO:0030494//bacteriochlorophyll biosynthetic process;GO:0045454//cel…
2	38	Isoform0030993	PPO	0.766	0.379	8.96318	2.72545	1.71751	0	0	OVA00538.1 Tyrosinase [Macleaya cordata]	Metabolism;Metabolism;Metabolism;Metabolism	Global and overview maps;Global and overview maps;Amino acid metabolism;Biosynthesis of other secondary metabolites	ko01100//Metabolic pathways;ko01110//Biosynthesis of secondary metabolites;ko00350//Tyrosine metabolism;ko00950//Isoquinoline alkaloid biosynthesis	K00422;K00422;K00422;K00422	-	GO:0004097//catechol oxidase activity;GO:0016491//oxidoreductase activity	-
2	39	Isoform0033129	WSD9	0.853	0.373	13.3578	4.07685	1.71215	0	0	KAF5199114.1 O-acyltransferase wsd1-like [Thalictrum thalictroides]	-	-	-	-	-	GO:0004144//diacylglycerol O-acyltransferase activity	GO:0045017//glycerolipid biosynthetic process
2	40	Isoform0034107	F26G	0.365	0.127	2.53633	0.790733	1.68148	0	0	OVA11631.1 Glycoside hydrolase [Macleaya cordata]	Metabolism;Metabolism;Metabolism;Metabolism;Metabolism	Global and overview maps;Global and overview maps;Carbohydrate metabolism;Metabolism of other amino acids;Biosynthesis of other secondary metabolites	ko01100//Metabolic pathways;ko01110//Biosynthesis of secondary metabolites;ko00500//Starch and sucrose metabolism;ko00460//Cyanoamino acid metabolism;ko00999//Biosynthesis of various plant secondary metabolites	K01188;K01188;K01188;K01188;K01188	GO:0009341//beta-galactosidase complex	GO:0004553//hydrolase activity, hydrolyzing O-glycosyl compounds;GO:0004565//beta-galactosidase activity	GO:0005975//carbohydrate metabolic process;GO:0006012//galactose metabolic process
2	41	Isoform0052383	PDF1	0.865	0.469	17.4464	5.53224	1.65699	0	0	KAF8413642.1 hypothetical protein HHK36_001634 [Tetracentron sinense]	-	-	-	-	-	-	-
2	42	Isoform0056625	PAS2	0.456	0.187	2.60993	0.848645	1.62078	0	0	KAA8546711.1 hypothetical protein F0562_003152 [Nyssa sinensis]	Metabolism;Metabolism;Metabolism;Metabolism;Metabolism	Global and overview maps;Global and overview maps;Global and overview maps;Lipid metabolism;Lipid metabolism	ko01100//Metabolic pathways;ko01110//Biosynthesis of secondary metabolites;ko01212//Fatty acid metabolism;ko01040//Biosynthesis of unsaturated fatty acids;ko00062//Fatty acid elongation	K10703;K10703;K10703;K10703;K10703	GO:0005575//cellular_component;GO:0005622//intracellular anatomical structure;GO:0005634//nucleus;GO:0005737//cytoplasm;GO:0005783//endoplasmic reticulum;GO:0005789//endoplasmic reticulum membrane;GO:0012505//endomembrane system;GO:0016020//membrane;GO:0016021//integral component of membrane;GO:0030176//integral component of endoplasmic reticulum membrane;GO:0031224//intrinsic component of membra…	GO:0003674//molecular_function;GO:0003824//catalytic activity;GO:0016829//lyase activity;GO:0016835//carbon-oxygen lyase activity;GO:0016836//hydro-lyase activity;GO:0018812//3-hydroxyacyl-CoA dehydratase activity;GO:0102158//very-long-chain 3-hydroxyacyl-CoA dehydratase activity;GO:0102343//3-hydroxy-arachidoyl-CoA dehydratase activity;GO:0102344//3-hydroxy-behenoyl-CoA dehydratase activity;GO:0…	GO:0000038//very long-chain fatty acid metabolic process;GO:0006082//organic acid metabolic process;GO:0006629//lipid metabolic process;GO:0006631//fatty acid metabolic process;GO:0006633//fatty acid biosynthetic process;GO:0006643//membrane lipid metabolic process;GO:0006665//sphingolipid metabolic process;GO:0006807//nitrogen compound metabolic process;GO:0007275//multicellular organism develop…
2	43	Isoform0051839	MYB106	0.394	0.148	1.7517	0.569835	1.62014	0	0	XP_010258286.1 PREDICTED: transcription factor MYB34-like [Nelumbo nucifera]	-	-	-	-	-	-	-
2	44	Isoform0017510	HTR4	0.312	0.104	1.23934	0.405746	1.61092	0	0	PIA44668.1 hypothetical protein AQUCO_01700339v1 [Aquilegia coerulea]	-	-	-	-	GO:0000785//chromatin;GO:0000786//nucleosome;GO:0005575//cellular_component;GO:0005622//intracellular anatomical structure;GO:0005634//nucleus;GO:0005694//chromosome;GO:0032991//protein-containing complex;GO:0032993//protein-DNA complex;GO:0043226//organelle;GO:0043227//membrane-bounded organelle;GO:0043228//non-membrane-bounded organelle;GO:0043229//intracellular organelle;GO:0043231//intracellu…	GO:0003674//molecular_function;GO:0003676//nucleic acid binding;GO:0003677//DNA binding;GO:0005488//binding;GO:0005515//protein binding;GO:0046982//protein heterodimerization activity;GO:0046983//protein dimerization activity;GO:0097159//organic cyclic compound binding;GO:1901363//heterocyclic compound binding	-
2	45	Isoform0043032	ALDH2C4	0.485	0.192	2.33369	0.764827	1.60941	0	0	KAF8407029.1 hypothetical protein HHK36_006154 [Tetracentron sinense]	Metabolism;Metabolism	Global and overview maps;Biosynthesis of other secondary metabolites	ko01110//Biosynthesis of secondary metabolites;ko00940//Phenylpropanoid biosynthesis	K12355;K12355	-	GO:0003842//1-pyrroline-5-carboxylate dehydrogenase activity;GO:0004491//methylmalonate-semialdehyde dehydrogenase (acylating) activity;GO:0004777//succinate-semialdehyde dehydrogenase (NAD+) activity;GO:0008802//betaine-aldehyde dehydrogenase activity;GO:0009013//succinate-semialdehyde dehydrogenase [NAD(P)+] activity;GO:0016491//oxidoreductase activity;GO:0016620//oxidoreductase activity, actin…	GO:0006527//arginine catabolic process;GO:0006562//proline catabolic process;GO:0006574//valine catabolic process;GO:0006578//amino-acid betaine biosynthetic process;GO:0009450//gamma-aminobutyric acid catabolic process;GO:0010124//phenylacetate catabolic process
2	46	Isoform0053101	TIC32B	0.252	0.091	0.978679	0.324082	1.59448	0	0	KAF8402861.1 hypothetical protein HHK36_010952 [Tetracentron sinense]	-	-	-	-	-	GO:0003824//catalytic activity;GO:0004316//3-oxoacyl-[acyl-carrier-protein] reductase (NADPH) activity;GO:0004757//sepiapterin reductase activity;GO:0008667//2,3-dihydro-2,3-dihydroxybenzoate dehydrogenase activity;GO:0008678//2-deoxy-D-gluconate 3-dehydrogenase activity;GO:0016491//oxidoreductase activity;GO:0016630//protochlorophyllide reductase activity;GO:0051287//NAD binding	GO:0000272//polysaccharide catabolic process;GO:0006633//fatty acid biosynthetic process;GO:0006729//tetrahydrobiopterin biosynthetic process;GO:0015995//chlorophyll biosynthetic process
2	47	Isoform0053135	EPHX2	0.365	0.151	2.32762	0.772048	1.59209	0	0	PIA61303.1 hypothetical protein AQUCO_00300679v1 [Aquilegia coerulea]	-	-	-	-	-	GO:0003674//molecular_function;GO:0003824//catalytic activity;GO:0047570//3-oxoadipate enol-lactonase activity;GO:0047746//chlorophyllase activity;GO:0070205//2-succinyl-6-hydroxy-2,4-cyclohexadiene-1-carboxylate synthase activity	GO:0009102//biotin biosynthetic process;GO:0009234//menaquinone biosynthetic process;GO:0015979//photosynthesis;GO:0015996//chlorophyll catabolic process;GO:0030163//protein catabolic process;GO:0042952//beta-ketoadipate pathway
2	48	Isoform0054188	SGPP	0.279	0.103	1.09709	0.368507	1.57392	0	0	XP_010274618.1 PREDICTED: haloacid dehalogenase-like hydrolase domain-containing protein Sgpp isoform X1 [Nelumbo nucifera]	-	-	-	-	-	GO:0008801//beta-phosphoglucomutase activity;GO:0008967//phosphoglycolate phosphatase activity;GO:0016787//hydrolase activity;GO:0016827//hydrolase activity, acting on acid carbon-phosphorus bonds;GO:0018784//(S)-2-haloacid dehalogenase activity	GO:0006805//xenobiotic metabolic process;GO:0008152//metabolic process;GO:0009636//response to toxic substance;GO:0009853//photorespiration;GO:0019635//2-aminoethylphosphonate catabolic process;GO:0019636//phosphonoacetate metabolic process;GO:0019700//organic phosphonate catabolic process;GO:0043094//cellular metabolic compound salvage;GO:0046352//disaccharide catabolic process
2	49	Isoform0056093	PAS2	0.53	0.213	2.82434	0.953894	1.56601	0	0	KAA8546711.1 hypothetical protein F0562_003152 [Nyssa sinensis]	Metabolism;Metabolism;Metabolism;Metabolism;Metabolism	Global and overview maps;Global and overview maps;Global and overview maps;Lipid metabolism;Lipid metabolism	ko01100//Metabolic pathways;ko01110//Biosynthesis of secondary metabolites;ko01212//Fatty acid metabolism;ko01040//Biosynthesis of unsaturated fatty acids;ko00062//Fatty acid elongation	K10703;K10703;K10703;K10703;K10703	GO:0005575//cellular_component;GO:0005622//intracellular anatomical structure;GO:0005634//nucleus;GO:0005737//cytoplasm;GO:0005783//endoplasmic reticulum;GO:0005789//endoplasmic reticulum membrane;GO:0012505//endomembrane system;GO:0016020//membrane;GO:0016021//integral component of membrane;GO:0030176//integral component of endoplasmic reticulum membrane;GO:0031224//intrinsic component of membra…	GO:0003674//molecular_function;GO:0003824//catalytic activity;GO:0016829//lyase activity;GO:0016835//carbon-oxygen lyase activity;GO:0016836//hydro-lyase activity;GO:0018812//3-hydroxyacyl-CoA dehydratase activity;GO:0102158//very-long-chain 3-hydroxyacyl-CoA dehydratase activity;GO:0102343//3-hydroxy-arachidoyl-CoA dehydratase activity;GO:0102344//3-hydroxy-behenoyl-CoA dehydratase activity;GO:0…	GO:0000038//very long-chain fatty acid metabolic process;GO:0006082//organic acid metabolic process;GO:0006629//lipid metabolic process;GO:0006631//fatty acid metabolic process;GO:0006633//fatty acid biosynthetic process;GO:0006643//membrane lipid metabolic process;GO:0006665//sphingolipid metabolic process;GO:0006807//nitrogen compound metabolic process;GO:0007275//multicellular organism develop…
2	50	Isoform0041744	BIOF	0.423	0.143	1.84884	0.628995	1.5555	0	0	KAF9615636.1 hypothetical protein IFM89_025411 [Coptis chinensis]	Metabolism;Metabolism	Global and overview maps;Metabolism of cofactors and vitamins	ko01100//Metabolic pathways;ko00780//Biotin metabolism	K00652;K00652	GO:0005575//cellular_component;GO:0005622//intracellular anatomical structure;GO:0005737//cytoplasm;GO:0005777//peroxisome;GO:0005829//cytosol;GO:0042579//microbody;GO:0043226//organelle;GO:0043227//membrane-bounded organelle;GO:0043229//intracellular organelle;GO:0043231//intracellular membrane-bounded organelle	GO:0003674//molecular_function;GO:0003824//catalytic activity;GO:0003870//5-aminolevulinate synthase activity;GO:0005488//binding;GO:0008710//8-amino-7-oxononanoate synthase activity;GO:0008890//glycine C-acetyltransferase activity;GO:0016740//transferase activity;GO:0016746//acyltransferase activity;GO:0016747//acyltransferase activity, transferring groups other than amino-acyl groups;GO:0019842…	GO:0006082//organic acid metabolic process;GO:0006567//threonine catabolic process;GO:0006766//vitamin metabolic process;GO:0006767//water-soluble vitamin metabolic process;GO:0006768//biotin metabolic process;GO:0006783//heme biosynthetic process;GO:0006790//sulfur compound metabolic process;GO:0006807//nitrogen compound metabolic process;GO:0008150//biological_process;GO:0008152//metabolic proc…

## Sheet: Claster3
Target_Cluster	Number	Gene ID	Gene Name	Target_Cluster_pct	Other_Cluster_pct	Target_Cluster_mean	Other_Cluster_mean	Log2FC	Pvalue	Qvalue	Description	KEGG_A_class	KEGG_B_class	Pathway	K_ID	GO Component	GO Function	GO Process
3	1	Isoform0030600	WSD10	0.536	0.126	5.13634	0.577092	3.15387	0	0	KAF5199114.1 O-acyltransferase wsd1-like [Thalictrum thalictroides]	-	-	-	-	-	GO:0004144//diacylglycerol O-acyltransferase activity	GO:0045017//glycerolipid biosynthetic process
3	2	Isoform0011735	CER1	0.483	0.09	3.30876	0.418444	2.98318	0	0	KAF9589745.1 hypothetical protein IFM89_028654 [Coptis chinensis]	Metabolism;Metabolism	Global and overview maps;Lipid metabolism	ko01110//Biosynthesis of secondary metabolites;ko00073//Cutin, suberine and wax biosynthesis	K15404;K15404	-	GO:0005506//iron ion binding;GO:0016491//oxidoreductase activity	GO:0008610//lipid biosynthetic process
3	3	Isoform0026821	Isoform0026821	0.622	0.122	3.41469	0.458933	2.8954	0	0	OVA07196.1 hypothetical protein BVC80_1289g121 [Macleaya cordata]	-	-	-	-	-	-	-
3	4	Isoform0041012	SALR	0.623	0.137	4.7031	0.654628	2.84487	0	0	KAF5191453.1 Carbonyl reductase [NADPH] [Thalictrum thalictroides]	Metabolism;Metabolism	Global and overview maps;Metabolism of terpenoids and polyketides	ko01110//Biosynthesis of secondary metabolites;ko00902//Monoterpenoid biosynthesis	K15095;K15095	-	GO:0003824//catalytic activity;GO:0004316//3-oxoacyl-[acyl-carrier-protein] reductase (NADPH) activity;GO:0004757//sepiapterin reductase activity;GO:0008667//2,3-dihydro-2,3-dihydroxybenzoate dehydrogenase activity;GO:0008678//2-deoxy-D-gluconate 3-dehydrogenase activity;GO:0016491//oxidoreductase activity;GO:0016630//protochlorophyllide reductase activity;GO:0051287//NAD binding;GO:0051539//4 ir…	GO:0000272//polysaccharide catabolic process;GO:0006633//fatty acid biosynthetic process;GO:0006729//tetrahydrobiopterin biosynthetic process;GO:0015995//chlorophyll biosynthetic process;GO:0031179//peptide modification
3	5	Isoform0005156	DIM	0.301	0.066	1.66876	0.234425	2.83158	0	0	KAF8407470.1 hypothetical protein HHK36_006604 [Tetracentron sinense]	Metabolism;Metabolism;Metabolism	Global and overview maps;Global and overview maps;Lipid metabolism	ko01100//Metabolic pathways;ko01110//Biosynthesis of secondary metabolites;ko00100//Steroid biosynthesis	K09828;K09828;K09828	GO:0000139//Golgi membrane;GO:0005575//cellular_component;GO:0005622//intracellular anatomical structure;GO:0005634//nucleus;GO:0005737//cytoplasm;GO:0005773//vacuole;GO:0005774//vacuolar membrane;GO:0005783//endoplasmic reticulum;GO:0005789//endoplasmic reticulum membrane;GO:0005794//Golgi apparatus;GO:0005829//cytosol;GO:0005856//cytoskeleton;GO:0005886//plasma membrane;GO:0012505//endomembrane…	GO:0000166//nucleotide binding;GO:0000246//delta24(24-1) sterol reductase activity;GO:0003674//molecular_function;GO:0003823//antigen binding;GO:0003824//catalytic activity;GO:0005488//binding;GO:0005515//protein binding;GO:0005516//calmodulin binding;GO:0008081//phosphoric diester hydrolase activity;GO:0016491//oxidoreductase activity;GO:0016614//oxidoreductase activity, acting on CH-OH group of…	GO:0000003//reproduction;GO:0000902//cell morphogenesis;GO:0003006//developmental process involved in reproduction;GO:0005975//carbohydrate metabolic process;GO:0006066//alcohol metabolic process;GO:0006281//DNA repair;GO:0006508//proteolysis;GO:0006629//lipid metabolic process;GO:0006694//steroid biosynthetic process;GO:0006695//cholesterol biosynthetic process;GO:0006725//cellular aromatic comp…
3	6	Isoform0054530	ycf2-A	0.489	0.104	3.52413	0.51376	2.7781	0	0	YP_009724546.1 hypothetical chloroplast RF21 [Vachellia nilotica]	-	-	-	-	-	-	-
3	7	Isoform0045098	DTX27	0.409	0.084	1.97612	0.309796	2.67328	0	0	XP_019054869.1 PREDICTED: LOW QUALITY PROTEIN: protein DETOXIFICATION 27-like [Nelumbo nucifera]	-	-	-	-	GO:0016020//membrane	GO:0015297//antiporter activity;GO:0042910//xenobiotic transmembrane transporter activity	GO:0006855//xenobiotic transmembrane transport;GO:0055085//transmembrane transport
3	8	Isoform0004610	CER1	0.579	0.131	3.8868	0.609944	2.67183	0	0	KAF9589745.1 hypothetical protein IFM89_028654 [Coptis chinensis]	Metabolism;Metabolism	Global and overview maps;Lipid metabolism	ko01110//Biosynthesis of secondary metabolites;ko00073//Cutin, suberine and wax biosynthesis	K15404;K15404	-	GO:0005506//iron ion binding;GO:0016491//oxidoreductase activity	GO:0008610//lipid biosynthetic process
3	9	Isoform0028196	FAAH	0.468	0.104	2.59279	0.415851	2.64037	0	0	OVA10052.1 Amidase [Macleaya cordata]	-	-	-	-	GO:0005575//cellular_component;GO:0005622//intracellular anatomical structure;GO:0005737//cytoplasm;GO:0005773//vacuole;GO:0005774//vacuolar membrane;GO:0005783//endoplasmic reticulum;GO:0005789//endoplasmic reticulum membrane;GO:0005794//Golgi apparatus;GO:0005886//plasma membrane;GO:0012505//endomembrane system;GO:0016020//membrane;GO:0016021//integral component of membrane;GO:0030956//glutamyl…	GO:0003674//molecular_function;GO:0003824//catalytic activity;GO:0004039//allophanate hydrolase activity;GO:0004040//amidase activity;GO:0016787//hydrolase activity;GO:0016810//hydrolase activity, acting on carbon-nitrogen (but not peptide) bonds;GO:0016811//hydrolase activity, acting on carbon-nitrogen (but not peptide) bonds, in linear amides;GO:0047412//N-(long-chain-acyl)ethanolamine deacylas…	GO:0006066//alcohol metabolic process;GO:0006424//glutamyl-tRNA aminoacylation;GO:0006576//cellular biogenic amine metabolic process;GO:0006807//nitrogen compound metabolic process;GO:0006950//response to stress;GO:0006952//defense response;GO:0008150//biological_process;GO:0008152//metabolic process;GO:0009308//amine metabolic process;GO:0009605//response to external stimulus;GO:0009607//respons…
3	10	Isoform0001355	ECR	0.418	0.114	2.37091	0.382289	2.6327	0	0	KAF8397502.1 hypothetical protein HHK36_016419 [Tetracentron sinense]	Metabolism;Metabolism;Metabolism;Metabolism;Metabolism	Global and overview maps;Global and overview maps;Global and overview maps;Lipid metabolism;Lipid metabolism	ko01100//Metabolic pathways;ko01110//Biosynthesis of secondary metabolites;ko01212//Fatty acid metabolism;ko01040//Biosynthesis of unsaturated fatty acids;ko00062//Fatty acid elongation	K10258;K10258;K10258;K10258;K10258	GO:0005576//extracellular region	GO:0004222//metalloendopeptidase activity;GO:0008270//zinc ion binding	GO:0006508//proteolysis
3	11	Isoform0028948	CER1	0.387	0.095	2.51057	0.429606	2.54693	0	0	KAF9589745.1 hypothetical protein IFM89_028654 [Coptis chinensis]	Metabolism;Metabolism	Global and overview maps;Lipid metabolism	ko01110//Biosynthesis of secondary metabolites;ko00073//Cutin, suberine and wax biosynthesis	K15404;K15404	-	GO:0005506//iron ion binding;GO:0016491//oxidoreductase activity	GO:0008610//lipid biosynthetic process
3	12	Isoform0051487	At4g16230	0.381	0.084	2.20308	0.384197	2.5196	0	0	KAF6146773.1 hypothetical protein GIB67_007487 [Kingdonia uniflora]	-	-	-	-	GO:0005575//cellular_component;GO:0005576//extracellular region	GO:0003674//molecular_function;GO:0003824//catalytic activity;GO:0016787//hydrolase activity;GO:0016788//hydrolase activity, acting on ester bonds	GO:0006629//lipid metabolic process;GO:0008150//biological_process;GO:0008152//metabolic process;GO:0009056//catabolic process;GO:0016042//lipid catabolic process;GO:0044238//primary metabolic process;GO:0071704//organic substance metabolic process;GO:1901575//organic substance catabolic process
3	13	Isoform0049110	PPO	0.317	0.064	1.49838	0.269911	2.47285	0	0	OVA00538.1 Tyrosinase [Macleaya cordata]	Metabolism;Metabolism;Metabolism;Metabolism	Global and overview maps;Global and overview maps;Amino acid metabolism;Biosynthesis of other secondary metabolites	ko01100//Metabolic pathways;ko01110//Biosynthesis of secondary metabolites;ko00350//Tyrosine metabolism;ko00950//Isoquinoline alkaloid biosynthesis	K00422;K00422;K00422;K00422	-	GO:0004097//catechol oxidase activity;GO:0016491//oxidoreductase activity	-
3	14	Isoform0034107	F26G	0.44	0.121	3.64632	0.674871	2.43376	0	0	OVA11631.1 Glycoside hydrolase [Macleaya cordata]	Metabolism;Metabolism;Metabolism;Metabolism;Metabolism	Global and overview maps;Global and overview maps;Carbohydrate metabolism;Metabolism of other amino acids;Biosynthesis of other secondary metabolites	ko01100//Metabolic pathways;ko01110//Biosynthesis of secondary metabolites;ko00500//Starch and sucrose metabolism;ko00460//Cyanoamino acid metabolism;ko00999//Biosynthesis of various plant secondary metabolites	K01188;K01188;K01188;K01188;K01188	GO:0009341//beta-galactosidase complex	GO:0004553//hydrolase activity, hydrolyzing O-glycosyl compounds;GO:0004565//beta-galactosidase activity	GO:0005975//carbohydrate metabolic process;GO:0006012//galactose metabolic process
3	15	Isoform0026955	SEC14	0.28	0.065	1.06136	0.200782	2.40222	0	0	OVA09692.1 CRAL-TRIO domain [Macleaya cordata]	-	-	-	-	-	-	-
3	16	Isoform0050971	At2g30660	0.505	0.131	3.25227	0.620291	2.39043	0	0	XP_042490565.1 3-hydroxyisobutyryl-CoA hydrolase 1-like, partial [Macadamia integrifolia]	Metabolism;Metabolism;Metabolism;Metabolism;Metabolism	Global and overview maps;Global and overview maps;Carbohydrate metabolism;Amino acid metabolism;Metabolism of other amino acids	ko01100//Metabolic pathways;ko01200//Carbon metabolism;ko00640//Propanoate metabolism;ko00280//Valine, leucine and isoleucine degradation;ko00410//beta-Alanine metabolism	K05605;K05605;K05605;K05605;K05605	GO:0016507//mitochondrial fatty acid beta-oxidation multienzyme complex	GO:0003824//catalytic activity;GO:0003857//3-hydroxyacyl-CoA dehydrogenase activity;GO:0003860//3-hydroxyisobutyryl-CoA hydrolase activity;GO:0004165//dodecenoyl-CoA delta-isomerase activity;GO:0004300//enoyl-CoA hydratase activity;GO:0008692//3-hydroxybutyryl-CoA epimerase activity;GO:0008935//1,4-dihydroxy-2-naphthoyl-CoA synthase activity;GO:0016787//hydrolase activity	GO:0006635//fatty acid beta-oxidation;GO:0009062//fatty acid catabolic process;GO:0009234//menaquinone biosynthetic process;GO:0010124//phenylacetate catabolic process;GO:0019439//aromatic compound catabolic process
3	17	Isoform0046570	FAR1	0.336	0.077	1.65102	0.321976	2.35833	0	0	XP_043712135.1 alcohol-forming fatty acyl-CoA reductase-like isoform X1 [Telopea speciosissima]	Cellular Processes;Metabolism	Transport and catabolism;Lipid metabolism	ko04146//Peroxisome;ko00073//Cutin, suberine and wax biosynthesis	K13356;K13356	-	GO:0003824//catalytic activity;GO:0004043//L-aminoadipate-semialdehyde dehydrogenase activity;GO:0051287//NAD binding	GO:0019878//lysine biosynthetic process via aminoadipic acid
3	18	Isoform0026001	FAAH	0.403	0.1	1.88602	0.369643	2.35114	0	0	OVA03745.1 Amidase [Macleaya cordata]	-	-	-	-	GO:0030956//glutamyl-tRNA(Gln) amidotransferase complex	GO:0004039//allophanate hydrolase activity;GO:0016811//hydrolase activity, acting on carbon-nitrogen (but not peptide) bonds, in linear amides;GO:0050567//glutaminyl-tRNA synthase (glutamine-hydrolyzing) activity	GO:0006424//glutamyl-tRNA aminoacylation;GO:0019627//urea metabolic process
3	19	Isoform0033129	WSD9	0.895	0.372	18.009	3.61107	2.31822	0	0	KAF5199114.1 O-acyltransferase wsd1-like [Thalictrum thalictroides]	-	-	-	-	-	GO:0004144//diacylglycerol O-acyltransferase activity	GO:0045017//glycerolipid biosynthetic process
3	20	Isoform0044278	PROT1	0.596	0.174	4.5257	0.911428	2.31194	0	0	KAF5174896.1 proline transporter 2-like [Thalictrum thalictroides]	-	-	-	-	-	-	-
3	21	Isoform0053787	FAR1	0.255	0.055	1.02724	0.209327	2.29495	0	0	XP_042484730.1 alcohol-forming fatty acyl-CoA reductase-like [Macadamia integrifolia]	Cellular Processes;Metabolism	Transport and catabolism;Lipid metabolism	ko04146//Peroxisome;ko00073//Cutin, suberine and wax biosynthesis	K13356;K13356	GO:0000776//kinetochore	GO:0051287//NAD binding	-
3	22	Isoform0046083	KCS11	0.417	0.101	2.39001	0.5088	2.23185	0	0	KAF6161783.1 hypothetical protein GIB67_008544 [Kingdonia uniflora]	Metabolism;Metabolism;Organismal Systems;Metabolism	Global and overview maps;Global and overview maps;Environmental adaptation;Lipid metabolism	ko01100//Metabolic pathways;ko01110//Biosynthesis of secondary metabolites;ko04626//Plant-pathogen interaction;ko00062//Fatty acid elongation	K15397;K15397;K15397;K15397	GO:0005634//nucleus;GO:0005739//mitochondrion;GO:0016020//membrane	GO:0004315//3-oxoacyl-[acyl-carrier-protein] synthase activity;GO:0016747//acyltransferase activity, transferring groups other than amino-acyl groups	GO:0006633//fatty acid biosynthetic process;GO:0045333//cellular respiration
3	23	Isoform0042666	Isoform0042666	0.307	0.079	1.3983	0.297699	2.23175	0	0	-	-	-	-	-	-	-	-
3	24	Isoform0021634	ABCG6	0.298	0.069	1.17609	0.25048	2.23123	0	0	KAF8397578.1 hypothetical protein HHK36_016498 [Tetracentron sinense]	-	-	-	-	GO:0005575//cellular_component;GO:0005887//integral component of plasma membrane;GO:0009380//excinuclease repair complex;GO:0009898//cytoplasmic side of plasma membrane;GO:0016020//membrane;GO:0016021//integral component of membrane;GO:0043190//ATP-binding cassette (ABC) transporter complex;GO:0055051//ATP-binding cassette (ABC) transporter complex, integrated substrate binding;GO:0055052//ATP-bi…	GO:0003674//molecular_function;GO:0003924//GTPase activity;GO:0005260//intracellularly ATP-gated chloride channel activity;GO:0005319//lipid transporter activity;GO:0005524//ATP binding;GO:0005525//GTP binding;GO:0009381//excinuclease ABC activity;GO:0015220//choline transmembrane transporter activity;GO:0015221//lipopolysaccharide transmembrane transporter activity;GO:0015412//ABC-type molybdate…	GO:0000910//cytokinesis;GO:0006289//nucleotide-excision repair;GO:0006810//transport;GO:0006817//phosphate ion transport;GO:0006824//cobalt ion transport;GO:0006855//xenobiotic transmembrane transport;GO:0006869//lipid transport;GO:0007601//visual perception;GO:0008150//biological_process;GO:0008272//sulfate transport;GO:0015675//nickel cation transport;GO:0015689//molybdate ion transport;GO:0015…
3	25	Isoform0041744	BIOF	0.511	0.135	2.49555	0.563523	2.14681	0	0	KAF9615636.1 hypothetical protein IFM89_025411 [Coptis chinensis]	Metabolism;Metabolism	Global and overview maps;Metabolism of cofactors and vitamins	ko01100//Metabolic pathways;ko00780//Biotin metabolism	K00652;K00652	GO:0005575//cellular_component;GO:0005622//intracellular anatomical structure;GO:0005737//cytoplasm;GO:0005777//peroxisome;GO:0005829//cytosol;GO:0042579//microbody;GO:0043226//organelle;GO:0043227//membrane-bounded organelle;GO:0043229//intracellular organelle;GO:0043231//intracellular membrane-bounded organelle	GO:0003674//molecular_function;GO:0003824//catalytic activity;GO:0003870//5-aminolevulinate synthase activity;GO:0005488//binding;GO:0008710//8-amino-7-oxononanoate synthase activity;GO:0008890//glycine C-acetyltransferase activity;GO:0016740//transferase activity;GO:0016746//acyltransferase activity;GO:0016747//acyltransferase activity, transferring groups other than amino-acyl groups;GO:0019842…	GO:0006082//organic acid metabolic process;GO:0006567//threonine catabolic process;GO:0006766//vitamin metabolic process;GO:0006767//water-soluble vitamin metabolic process;GO:0006768//biotin metabolic process;GO:0006783//heme biosynthetic process;GO:0006790//sulfur compound metabolic process;GO:0006807//nitrogen compound metabolic process;GO:0008150//biological_process;GO:0008152//metabolic proc…
3	26	Isoform0033562	CER3	0.627	0.172	3.61287	0.819905	2.13962	0	0	KAF6156378.1 hypothetical protein GIB67_031499 [Kingdonia uniflora]	-	-	-	-	GO:0005575//cellular_component;GO:0005622//intracellular anatomical structure;GO:0005737//cytoplasm;GO:0005783//endoplasmic reticulum;GO:0005789//endoplasmic reticulum membrane;GO:0005886//plasma membrane;GO:0012505//endomembrane system;GO:0016020//membrane;GO:0016021//integral component of membrane;GO:0031224//intrinsic component of membrane;GO:0031984//organelle subcompartment;GO:0042175//nucle…	GO:0003674//molecular_function;GO:0003824//catalytic activity;GO:0004316//3-oxoacyl-[acyl-carrier-protein] reductase (NADPH) activity;GO:0005488//binding;GO:0005506//iron ion binding;GO:0016491//oxidoreductase activity;GO:0043167//ion binding;GO:0043169//cation binding;GO:0046872//metal ion binding;GO:0046914//transition metal ion binding	GO:0000003//reproduction;GO:0003006//developmental process involved in reproduction;GO:0006629//lipid metabolic process;GO:0006633//fatty acid biosynthetic process;GO:0006723//cuticle hydrocarbon biosynthetic process;GO:0007275//multicellular organism development;GO:0007276//gamete generation;GO:0008150//biological_process;GO:0008152//metabolic process;GO:0008610//lipid biosynthetic process;GO:00…
3	27	Isoform0044106	BIOF	0.575	0.168	3.63973	0.827053	2.13778	0	0	XP_043716651.1 8-amino-7-oxononanoate synthase isoform X1 [Telopea speciosissima]	Metabolism;Metabolism	Global and overview maps;Metabolism of cofactors and vitamins	ko01100//Metabolic pathways;ko00780//Biotin metabolism	K00652;K00652	GO:0005575//cellular_component;GO:0005622//intracellular anatomical structure;GO:0005737//cytoplasm;GO:0005777//peroxisome;GO:0005829//cytosol;GO:0042579//microbody;GO:0043226//organelle;GO:0043227//membrane-bounded organelle;GO:0043229//intracellular organelle;GO:0043231//intracellular membrane-bounded organelle	GO:0003674//molecular_function;GO:0003824//catalytic activity;GO:0003870//5-aminolevulinate synthase activity;GO:0005488//binding;GO:0008710//8-amino-7-oxononanoate synthase activity;GO:0008890//glycine C-acetyltransferase activity;GO:0016740//transferase activity;GO:0016746//acyltransferase activity;GO:0016747//acyltransferase activity, transferring groups other than amino-acyl groups;GO:0019842…	GO:0006082//organic acid metabolic process;GO:0006567//threonine catabolic process;GO:0006766//vitamin metabolic process;GO:0006767//water-soluble vitamin metabolic process;GO:0006768//biotin metabolic process;GO:0006783//heme biosynthetic process;GO:0006790//sulfur compound metabolic process;GO:0006807//nitrogen compound metabolic process;GO:0008150//biological_process;GO:0008152//metabolic proc…
3	28	Isoform0003602	LACS1	0.438	0.124	2.11166	0.489405	2.10928	0	0	OVA13567.1 AMP-dependent synthetase/ligase [Macleaya cordata]	Metabolism;Metabolism;Cellular Processes;Metabolism;Metabolism	Global and overview maps;Global and overview maps;Transport and catabolism;Lipid metabolism;Lipid metabolism	ko01100//Metabolic pathways;ko01212//Fatty acid metabolism;ko04146//Peroxisome;ko00071//Fatty acid degradation;ko00061//Fatty acid biosynthesis	K01897;K01897;K01897;K01897;K01897	GO:0005575//cellular_component;GO:0005622//intracellular anatomical structure;GO:0005737//cytoplasm;GO:0005783//endoplasmic reticulum;GO:0012505//endomembrane system;GO:0043226//organelle;GO:0043227//membrane-bounded organelle;GO:0043229//intracellular organelle;GO:0043231//intracellular membrane-bounded organelle	GO:0000166//nucleotide binding;GO:0003674//molecular_function;GO:0003824//catalytic activity;GO:0003987//acetate-CoA ligase activity;GO:0004467//long-chain fatty acid-CoA ligase activity;GO:0005488//binding;GO:0005524//ATP binding;GO:0008668//(2,3-dihydroxybenzoyl)adenylate synthase activity;GO:0008756//o-succinylbenzoate-CoA ligase activity;GO:0015645//fatty acid ligase activity;GO:0016405//CoA-…	GO:0001676//long-chain fatty acid metabolic process;GO:0006082//organic acid metabolic process;GO:0006629//lipid metabolic process;GO:0006631//fatty acid metabolic process;GO:0008150//biological_process;GO:0008152//metabolic process;GO:0009058//biosynthetic process;GO:0009059//macromolecule biosynthetic process;GO:0009234//menaquinone biosynthetic process;GO:0009987//cellular process;GO:0010025//…
3	29	Isoform0036441	Isoform0036441	0.296	0.099	1.61301	0.37532	2.10356	0	0	-	-	-	-	-	-	-	-
3	30	Isoform0051810	At1g29660	0.26	0.075	1.59076	0.372446	2.09461	0	0	XP_034698745.1 GDSL esterase/lipase At5g45670-like [Vitis riparia]	-	-	-	-	GO:0005575//cellular_component;GO:0005576//extracellular region;GO:0005622//intracellular anatomical structure;GO:0005634//nucleus;GO:0043226//organelle;GO:0043227//membrane-bounded organelle;GO:0043229//intracellular organelle;GO:0043231//intracellular membrane-bounded organelle;GO:0048046//apoplast	GO:0003674//molecular_function;GO:0003824//catalytic activity;GO:0016787//hydrolase activity;GO:0016788//hydrolase activity, acting on ester bonds	GO:0002376//immune system process;GO:0006629//lipid metabolic process;GO:0006950//response to stress;GO:0006952//defense response;GO:0006955//immune response;GO:0008150//biological_process;GO:0008152//metabolic process;GO:0009056//catabolic process;GO:0009605//response to external stimulus;GO:0009607//response to biotic stimulus;GO:0009627//systemic acquired resistance;GO:0016042//lipid catabolic…
3	31	Isoform0042906	DTX27	0.395	0.108	1.66375	0.389738	2.09386	0	0	XP_043710166.1 protein DETOXIFICATION 27-like [Telopea speciosissima]	-	-	-	-	GO:0016020//membrane	GO:0015297//antiporter activity;GO:0042910//xenobiotic transmembrane transporter activity	GO:0006855//xenobiotic transmembrane transport;GO:0055085//transmembrane transport
3	32	Isoform0006258	Isoform0006258	0.274	0.082	1.05377	0.258375	2.02802	0	0	KAF8404592.1 hypothetical protein HHK36_009479 [Tetracentron sinense]	Environmental Information Processing	Signal transduction	ko04016//MAPK signaling pathway - plant	K17686	GO:0016021//integral component of membrane	GO:0046872//metal ion binding	-
3	33	Isoform0039528	DTX21	0.408	0.116	1.76054	0.432581	2.02498	0	0	KAF9588875.1 hypothetical protein IFM89_016838 [Coptis chinensis]	-	-	-	-	GO:0016020//membrane	GO:0015297//antiporter activity;GO:0042910//xenobiotic transmembrane transporter activity	GO:0006855//xenobiotic transmembrane transport;GO:0055085//transmembrane transport
3	34	Isoform0042130	CPT3	0.711	0.284	8.27335	2.0428	2.01792	0	0	KAF8410650.1 hypothetical protein HHK36_003182 [Tetracentron sinense]	Metabolism;Metabolism	Global and overview maps;Metabolism of terpenoids and polyketides	ko01110//Biosynthesis of secondary metabolites;ko00900//Terpenoid backbone biosynthesis	K11778;K11778	GO:0005737//cytoplasm	GO:0008834//di-trans,poly-cis-decaprenylcistransferase activity;GO:0016765//transferase activity, transferring alkyl or aryl (other than methyl) groups	GO:0009252//peptidoglycan biosynthetic process
3	35	Isoform0033050	CER1	0.735	0.239	5.13321	1.36558	1.91035	0	0	KAF9589745.1 hypothetical protein IFM89_028654 [Coptis chinensis]	Metabolism;Metabolism	Global and overview maps;Lipid metabolism	ko01110//Biosynthesis of secondary metabolites;ko00073//Cutin, suberine and wax biosynthesis	K15404;K15404	-	GO:0005506//iron ion binding;GO:0016491//oxidoreductase activity	GO:0008610//lipid biosynthetic process
3	36	Isoform0004947	ACA11	0.457	0.144	1.9866	0.539165	1.8815	0	0	OVA12938.1 Cation-transporting P-type ATPase [Macleaya cordata]	-	-	-	-	GO:0031004//potassium ion-transporting ATPase complex	GO:0005375//copper ion transmembrane transporter activity;GO:0005388//P-type calcium transporter activity;GO:0005516//calmodulin binding;GO:0008556//P-type potassium transmembrane transporter activity;GO:0008967//phosphoglycolate phosphatase activity;GO:0015434//ABC-type cadmium transporter activity;GO:0015444//P-type magnesium transporter activity;GO:0016787//hydrolase activity;GO:0042625//ATPas…	GO:0006545//glycine biosynthetic process;GO:0006564//L-serine biosynthetic process;GO:0006813//potassium ion transport;GO:0006816//calcium ion transport;GO:0006825//copper ion transport;GO:0008152//metabolic process;GO:0015691//cadmium ion transport;GO:0015693//magnesium ion transport;GO:0030001//metal ion transport
3	37	Isoform0042371	CCL7	0.25	0.071	0.883383	0.244361	1.85403	0	0	OVA18005.1 AMP-dependent synthetase/ligase [Macleaya cordata]	Metabolism;Metabolism;Metabolism;Metabolism	Global and overview maps;Global and overview maps;Biosynthesis of other secondary metabolites;Metabolism of cofactors and vitamins	ko01100//Metabolic pathways;ko01110//Biosynthesis of secondary metabolites;ko00940//Phenylpropanoid biosynthesis;ko00130//Ubiquinone and other terpenoid-quinone biosynthesis	K01904;K01904;K01904;K01904	GO:0005575//cellular_component;GO:0005622//intracellular anatomical structure;GO:0005737//cytoplasm;GO:0005777//peroxisome;GO:0042579//microbody;GO:0043226//organelle;GO:0043227//membrane-bounded organelle;GO:0043229//intracellular organelle;GO:0043231//intracellular membrane-bounded organelle	GO:0000166//nucleotide binding;GO:0003674//molecular_function;GO:0003824//catalytic activity;GO:0003987//acetate-CoA ligase activity;GO:0004043//L-aminoadipate-semialdehyde dehydrogenase activity;GO:0004321//fatty-acyl-CoA synthase activity;GO:0005488//binding;GO:0005524//ATP binding;GO:0008668//(2,3-dihydroxybenzoyl)adenylate synthase activity;GO:0008756//o-succinylbenzoate-CoA ligase activity;G…	GO:0006082//organic acid metabolic process;GO:0006629//lipid metabolic process;GO:0006631//fatty acid metabolic process;GO:0006633//fatty acid biosynthetic process;GO:0008150//biological_process;GO:0008152//metabolic process;GO:0008610//lipid biosynthetic process;GO:0009058//biosynthetic process;GO:0009234//menaquinone biosynthetic process;GO:0009694//jasmonic acid metabolic process;GO:0009695//j…
3	38	Isoform0054292	TIFY10A	0.332	0.112	1.63539	0.465501	1.81278	0	0	KAA8534753.1 hypothetical protein F0562_029805 [Nyssa sinensis]	Environmental Information Processing	Signal transduction	ko04075//Plant hormone signal transduction	K13464	-	-	-
3	39	Isoform0011200	NTMC2T6.1	0.704	0.362	8.35546	2.39162	1.80473	0	0	XP_043699225.1 C2 domain-containing protein At1g53590-like isoform X1 [Telopea speciosissima]	-	-	-	-	GO:0005575//cellular_component;GO:0005622//intracellular anatomical structure;GO:0005634//nucleus;GO:0005737//cytoplasm;GO:0005739//mitochondrion;GO:0005740//mitochondrial envelope;GO:0005743//mitochondrial inner membrane;GO:0005773//vacuole;GO:0005783//endoplasmic reticulum;GO:0005789//endoplasmic reticulum membrane;GO:0005794//Golgi apparatus;GO:0005811//lipid droplet;GO:0005829//cytosol;GO:000…	GO:0003674//molecular_function;GO:0003824//catalytic activity;GO:0004620//phospholipase activity;GO:0004622//lysophospholipase activity;GO:0004623//phospholipase A2 activity;GO:0005488//binding;GO:0005509//calcium ion binding;GO:0005515//protein binding;GO:0005543//phospholipid binding;GO:0005544//calcium-dependent phospholipid binding;GO:0008289//lipid binding;GO:0008970//phospholipase A1 activi…	GO:0000003//reproduction;GO:0000302//response to reactive oxygen species;GO:0001542//ovulation from ovarian follicle;GO:0001554//luteolysis;GO:0001676//long-chain fatty acid metabolic process;GO:0001890//placenta development;GO:0001893//maternal placenta development;GO:0001894//tissue homeostasis;GO:0002237//response to molecule of bacterial origin;GO:0002673//regulation of acute inflammatory res…
3	40	Isoform0038817	ALDH3F1	0.648	0.215	3.71654	1.06797	1.79909	0	0	KAF6147756.1 hypothetical protein GIB67_006729 [Kingdonia uniflora]	Metabolism;Metabolism;Metabolism;Metabolism;Metabolism;Metabolism;Metabolism;Metabolism;Metabolism;Metabolism;Metabolism;Metabolism;Metabolism;Metabolism;Metabolism	Global and overview maps;Global and overview maps;Carbohydrate metabolism;Carbohydrate metabolism;Lipid metabolism;Amino acid metabolism;Amino acid metabolism;Carbohydrate metabolism;Lipid metabolism;Metabolism of other amino acids;Amino acid metabolism;Amino acid metabolism;Metabolism of cofactors and vitamins;Amino acid metabolism;Metabolism of terpenoids and polyketides	ko01100//Metabolic pathways;ko01110//Biosynthesis of secondary metabolites;ko00010//Glycolysis / Gluconeogenesis;ko00620//Pyruvate metabolism;ko00071//Fatty acid degradation;ko00330//Arginine and proline metabolism;ko00280//Valine, leucine and isoleucine degradation;ko00053//Ascorbate and aldarate metabolism;ko00561//Glycerolipid metabolism;ko00410//beta-Alanine metabolism;ko00310//Lysine degrada…	K00128;K00128;K00128;K00128;K00128;K00128;K00128;K00128;K00128;K00128;K00128;K00128;K00128;K00128;K00128	-	GO:0003842//1-pyrroline-5-carboxylate dehydrogenase activity;GO:0004491//methylmalonate-semialdehyde dehydrogenase (acylating) activity;GO:0004777//succinate-semialdehyde dehydrogenase (NAD+) activity;GO:0008802//betaine-aldehyde dehydrogenase activity;GO:0009013//succinate-semialdehyde dehydrogenase [NAD(P)+] activity;GO:0016491//oxidoreductase activity;GO:0016620//oxidoreductase activity, actin…	GO:0006527//arginine catabolic process;GO:0006562//proline catabolic process;GO:0006574//valine catabolic process;GO:0006578//amino-acid betaine biosynthetic process;GO:0009450//gamma-aminobutyric acid catabolic process
3	41	Isoform0053486	At5g45910	0.368	0.108	1.49064	0.433352	1.78232	0	0	KAF8411028.1 hypothetical protein HHK36_003567 [Tetracentron sinense]	-	-	-	-	GO:0005575//cellular_component;GO:0005576//extracellular region	GO:0003674//molecular_function;GO:0003824//catalytic activity;GO:0016787//hydrolase activity;GO:0016788//hydrolase activity, acting on ester bonds	GO:0006629//lipid metabolic process;GO:0008150//biological_process;GO:0008152//metabolic process;GO:0009056//catabolic process;GO:0016042//lipid catabolic process;GO:0044238//primary metabolic process;GO:0071704//organic substance metabolic process;GO:1901575//organic substance catabolic process
3	42	Isoform0037855	CYP77A3	0.58	0.185	3.36241	0.981651	1.77622	0	0	KAF8409527.1 hypothetical protein HHK36_005604 [Tetracentron sinense]	Metabolism	Lipid metabolism	ko00073//Cutin, suberine and wax biosynthesis	K21995	GO:0005575//cellular_component;GO:0016020//membrane	GO:0003674//molecular_function;GO:0003824//catalytic activity;GO:0004497//monooxygenase activity;GO:0005488//binding;GO:0005506//iron ion binding;GO:0016491//oxidoreductase activity;GO:0016705//oxidoreductase activity, acting on paired donors, with incorporation or reduction of molecular oxygen;GO:0016709//oxidoreductase activity, acting on paired donors, with incorporation or reduction of molecu…	GO:0008150//biological_process;GO:0008152//metabolic process;GO:0009058//biosynthetic process;GO:0009059//macromolecule biosynthetic process;GO:0010143//cutin biosynthetic process;GO:0019748//secondary metabolic process;GO:0043170//macromolecule metabolic process;GO:0044550//secondary metabolite biosynthetic process;GO:0071704//organic substance metabolic process;GO:1901576//organic substance bio…
3	43	Isoform0037153	CYP704C1	0.266	0.079	0.94726	0.277009	1.77383	0	0	KAF8380393.1 hypothetical protein HHK36_027878 [Tetracentron sinense]	-	-	-	-	-	GO:0005506//iron ion binding;GO:0016705//oxidoreductase activity, acting on paired donors, with incorporation or reduction of molecular oxygen;GO:0020037//heme binding	-
3	44	Isoform0026185	Isoform0026185	0.288	0.085	1.01248	0.298142	1.76382	0	0	XP_010258878.1 PREDICTED: uncharacterized protein LOC104598490 isoform X1 [Nelumbo nucifera]	-	-	-	-	-	-	-
3	45	Isoform0024585	FAO4A	0.376	0.111	1.44842	0.428363	1.75757	0	0	KAF9624894.1 hypothetical protein IFM89_015516 [Coptis chinensis]	-	-	-	-	-	GO:0003824//catalytic activity;GO:0004148//dihydrolipoyl dehydrogenase activity;GO:0005092//GDP-dissociation inhibitor activity;GO:0008767//UDP-galactopyranose mutase activity;GO:0008812//choline dehydrogenase activity;GO:0016491//oxidoreductase activity;GO:0016614//oxidoreductase activity, acting on CH-OH group of donors;GO:0045550//geranylgeranyl reductase activity;GO:0046608//carotenoid isomer…	GO:0006096//glycolytic process;GO:0007264//small GTPase mediated signal transduction;GO:0009228//thiamine biosynthetic process;GO:0009273//peptidoglycan-based cell wall biogenesis;GO:0015995//chlorophyll biosynthetic process;GO:0016117//carotenoid biosynthetic process;GO:0019285//glycine betaine biosynthetic process from choline;GO:0030494//bacteriochlorophyll biosynthetic process;GO:0045454//cel…
3	46	Isoform0006484	At5g66150	0.333	0.112	1.30178	0.387233	1.74922	0	0	OVA19617.1 Glycoside hydrolase family 38 [Macleaya cordata]	Metabolism	Glycan biosynthesis and metabolism	ko00511//Other glycan degradation	K01191	GO:0000323//lytic vacuole;GO:0005575//cellular_component;GO:0005622//intracellular anatomical structure;GO:0005737//cytoplasm;GO:0005764//lysosome;GO:0005773//vacuole;GO:0043226//organelle;GO:0043227//membrane-bounded organelle;GO:0043229//intracellular organelle;GO:0043231//intracellular membrane-bounded organelle	GO:0003674//molecular_function;GO:0003824//catalytic activity;GO:0004553//hydrolase activity, hydrolyzing O-glycosyl compounds;GO:0004559//alpha-mannosidase activity;GO:0005488//binding;GO:0015923//mannosidase activity;GO:0016787//hydrolase activity;GO:0016798//hydrolase activity, acting on glycosyl bonds;GO:0030246//carbohydrate binding;GO:0043167//ion binding;GO:0043169//cation binding;GO:00468…	GO:0005975//carbohydrate metabolic process;GO:0005996//monosaccharide metabolic process;GO:0006013//mannose metabolic process;GO:0006464//cellular protein modification process;GO:0006517//protein deglycosylation;GO:0006807//nitrogen compound metabolic process;GO:0008150//biological_process;GO:0008152//metabolic process;GO:0009100//glycoprotein metabolic process;GO:0009987//cellular process;GO:001…
3	47	Isoform0032360	At5g05820	0.31	0.119	1.6569	0.498363	1.73321	0	0	OVA17703.1 Triose-phosphate transporter domain [Macleaya cordata]	-	-	-	-	-	-	-
3	48	Isoform0043739	CCL4	0.419	0.126	1.80044	0.542423	1.73086	0	0	KAF8389579.1 hypothetical protein HHK36_024095 [Tetracentron sinense]	-	-	-	-	-	GO:0003987//acetate-CoA ligase activity;GO:0004043//L-aminoadipate-semialdehyde dehydrogenase activity;GO:0008668//(2,3-dihydroxybenzoyl)adenylate synthase activity;GO:0008756//o-succinylbenzoate-CoA ligase activity;GO:0030729//acetoacetate-CoA ligase activity;GO:0047473//D-alanine [D-alanyl carrier protein] ligase activity;GO:0050218//propionate-CoA ligase activity	GO:0009234//menaquinone biosynthetic process;GO:0019287//isopentenyl diphosphate biosynthetic process, mevalonate pathway;GO:0019290//siderophore biosynthetic process;GO:0019350//teichoic acid biosynthetic process;GO:0019427//acetyl-CoA biosynthetic process from acetate;GO:0019878//lysine biosynthetic process via aminoadipic acid
3	49	Isoform0013767	Isoform0013767	0.342	0.123	1.52699	0.464221	1.71781	0	0	PIA48295.1 hypothetical protein AQUCO_01400711v1 [Aquilegia coerulea]	Metabolism;Metabolism	Global and overview maps;Metabolism of terpenoids and polyketides	ko01110//Biosynthesis of secondary metabolites;ko00900//Terpenoid backbone biosynthesis	K11778;K11778	-	-	-
3	50	Isoform0034732	OFUT20	0.427	0.17	2.30611	0.703812	1.7122	0	0	XP_010257422.1 PREDICTED: uncharacterized protein At1g04910-like [Nelumbo nucifera]	-	-	-	-	-	-	-

## Sheet: Claster4
Target_Cluster	Number	Gene ID	Gene Name	Target_Cluster_pct	Other_Cluster_pct	Target_Cluster_mean	Other_Cluster_mean	Log2FC	Pvalue	Qvalue	Description	KEGG_A_class	KEGG_B_class	Pathway	K_ID	GO Component	GO Function	GO Process
4	1	Isoform0044777	CBL9	0.281	0.025	1.42812	0.102528	3.80003	0	0	KAF3489108.1 hypothetical protein F2Q69_00057840 [Brassica cretica]	-	-	-	-	-	GO:0005509//calcium ion binding	-
4	2	Isoform0010581	Isoform0010581	0.449	0.083	3.50348	0.411384	3.09023	0	0	OVA17753.1 hypothetical protein BVC80_1835g131 [Macleaya cordata]	-	-	-	-	-	-	-
4	3	Isoform0049283	HMT3	0.536	0.127	4.19382	0.612531	2.77541	0	0	KAF8388093.1 hypothetical protein HHK36_026759 [Tetracentron sinense]	Metabolism;Metabolism;Metabolism	Global and overview maps;Global and overview maps;Amino acid metabolism	ko01100//Metabolic pathways;ko01110//Biosynthesis of secondary metabolites;ko00270//Cysteine and methionine metabolism	K00547;K00547;K00547	-	-	-
4	4	Isoform0028780	AS	0.345	0.081	3.42043	0.528699	2.69366	0	0	OUZ99119.1 Class II glutamine amidotransferase domain [Macleaya cordata]	Metabolism;Metabolism;Metabolism;Metabolism	Global and overview maps;Global and overview maps;Global and overview maps;Amino acid metabolism	ko01100//Metabolic pathways;ko01110//Biosynthesis of secondary metabolites;ko01230//Biosynthesis of amino acids;ko00250//Alanine, aspartate and glutamate metabolism	K01953;K01953;K01953;K01953	-	GO:0000166//nucleotide binding;GO:0003674//molecular_function;GO:0003824//catalytic activity;GO:0004044//amidophosphoribosyltransferase activity;GO:0004066//asparagine synthase (glutamine-hydrolyzing) activity;GO:0004360//glutamine-fructose-6-phosphate transaminase (isomerizing) activity;GO:0005488//binding;GO:0005515//protein binding;GO:0005524//ATP binding;GO:0016874//ligase activity;GO:0016879…	GO:0006040//amino sugar metabolic process;GO:0006082//organic acid metabolic process;GO:0006520//cellular amino acid metabolic process;GO:0006528//asparagine metabolic process;GO:0006529//asparagine biosynthetic process;GO:0006541//glutamine metabolic process;GO:0006807//nitrogen compound metabolic process;GO:0006950//response to stress;GO:0007154//cell communication;GO:0008150//biological_proces…
4	5	Isoform0057223	ATHB-40	0.261	0.051	1.64707	0.264407	2.63907	0	0	XP_010254928.1 PREDICTED: homeobox-leucine zipper protein ATHB-40-like isoform X1 [Nelumbo nucifera]	-	-	-	-	GO:0043190//ATP-binding cassette (ABC) transporter complex	GO:0003677//DNA binding;GO:0042626//ATPase-coupled transmembrane transporter activity	GO:0006355//regulation of transcription, DNA-templated;GO:0006810//transport
4	6	Isoform0003585	RER5	0.322	0.07	1.59785	0.26175	2.60987	0	0	OVA07826.1 protein of unknown function DUF399 [Macleaya cordata]	-	-	-	-	-	-	-
4	7	Isoform0011396	TPS9	0.528	0.126	3.3985	0.582043	2.5457	0	0	XP_043696059.1 probable alpha,alpha-trehalose-phosphate synthase [UDP-forming] 9 [Telopea speciosissima]	Metabolism;Metabolism;Metabolism	Global and overview maps;Global and overview maps;Carbohydrate metabolism	ko01100//Metabolic pathways;ko01110//Biosynthesis of secondary metabolites;ko00500//Starch and sucrose metabolism	K16055;K16055;K16055	GO:0005576//extracellular region	GO:0003824//catalytic activity;GO:0003825//alpha,alpha-trehalose-phosphate synthase (UDP-forming) activity;GO:0004805//trehalose-phosphatase activity;GO:0005139//interleukin-7 receptor binding;GO:0008083//growth factor activity;GO:0016787//hydrolase activity;GO:0033828//glucosylglycerol-phosphate synthase activity	GO:0005992//trehalose biosynthetic process;GO:0006955//immune response;GO:0006970//response to osmotic stress;GO:0008152//metabolic process
4	8	Isoform0049710	NAC048	0.477	0.114	3.21962	0.552107	2.54387	0	0	KAF9608980.1 hypothetical protein IFM89_012319 [Coptis chinensis]	-	-	-	-	-	GO:0003677//DNA binding	GO:0006355//regulation of transcription, DNA-templated
4	9	Isoform0004350	Isoform0004350	0.462	0.12	2.88747	0.495696	2.54228	0	0	-	-	-	-	-	-	-	-
4	10	Isoform0042859	STP13	0.309	0.072	1.81798	0.316793	2.52072	0	0	KAF8388027.1 hypothetical protein HHK36_026693 [Tetracentron sinense]	-	-	-	-	GO:0005575//cellular_component;GO:0005886//plasma membrane;GO:0005887//integral component of plasma membrane;GO:0005911//cell-cell junction;GO:0009506//plasmodesma;GO:0016020//membrane;GO:0016021//integral component of membrane;GO:0030054//cell junction;GO:0031224//intrinsic component of membrane;GO:0055044//symplast;GO:0071944//cell periphery	GO:0003674//molecular_function;GO:0005215//transporter activity;GO:0005351//carbohydrate:proton symporter activity;GO:0005355//glucose transmembrane transporter activity;GO:0005356//glucose:proton symporter activity;GO:0005358//high-affinity glucose:proton symporter activity;GO:0005402//carbohydrate:cation symporter activity;GO:0008028//monocarboxylic acid transmembrane transporter activity;GO:00…	GO:0001101//response to acid chemical;GO:0006810//transport;GO:0006811//ion transport;GO:0006812//cation transport;GO:0006855//xenobiotic transmembrane transport;GO:0006950//response to stress;GO:0006970//response to osmotic stress;GO:0008150//biological_process;GO:0008643//carbohydrate transport;GO:0008645//hexose transmembrane transport;GO:0009414//response to water deprivation;GO:0009415//resp…
4	11	Isoform0003520	Isoform0003520	0.342	0.087	1.89192	0.338394	2.48307	0	0	RVW79690.1 Retrovirus-related Pol polyprotein from transposon TNT 1-94 [Vitis vinifera]	-	-	-	-	-	-	-
4	12	Isoform0007972	ABCG22	0.29	0.068	1.70825	0.310458	2.46005	0	0	KAF9595432.1 hypothetical protein IFM89_000350 [Coptis chinensis]	Environmental Information Processing	Membrane transport	ko02010//ABC transporters	K05681	GO:0005575//cellular_component;GO:0005886//plasma membrane;GO:0005887//integral component of plasma membrane;GO:0009380//excinuclease repair complex;GO:0009898//cytoplasmic side of plasma membrane;GO:0016020//membrane;GO:0016021//integral component of membrane;GO:0031224//intrinsic component of membrane;GO:0043190//ATP-binding cassette (ABC) transporter complex;GO:0055051//ATP-binding cassette (A…	GO:0000166//nucleotide binding;GO:0003674//molecular_function;GO:0003824//catalytic activity;GO:0003924//GTPase activity;GO:0005215//transporter activity;GO:0005260//intracellularly ATP-gated chloride channel activity;GO:0005319//lipid transporter activity;GO:0005488//binding;GO:0005524//ATP binding;GO:0005525//GTP binding;GO:0009381//excinuclease ABC activity;GO:0015220//choline transmembrane tr…	GO:0000910//cytokinesis;GO:0001101//response to acid chemical;GO:0006289//nucleotide-excision repair;GO:0006810//transport;GO:0006817//phosphate ion transport;GO:0006824//cobalt ion transport;GO:0006833//water transport;GO:0006855//xenobiotic transmembrane transport;GO:0006869//lipid transport;GO:0006950//response to stress;GO:0007601//visual perception;GO:0008150//biological_process;GO:0008272//…
4	13	Isoform0011915	MPK3	0.26	0.055	1.30664	0.241033	2.43856	0	0	KAF8397623.1 hypothetical protein HHK36_016543 [Tetracentron sinense]	Organismal Systems;Environmental Information Processing	Environmental adaptation;Signal transduction	ko04626//Plant-pathogen interaction;ko04016//MAPK signaling pathway - plant	K20536;K20536	-	GO:0004672//protein kinase activity;GO:0005524//ATP binding	GO:0006468//protein phosphorylation
4	14	Isoform0000164	ABCC8	0.535	0.143	3.47021	0.660855	2.39262	0	0	KAF8393498.1 hypothetical protein HHK36_021742 [Tetracentron sinense]	-	-	-	-	GO:0000325//plant-type vacuole;GO:0005575//cellular_component;GO:0005622//intracellular anatomical structure;GO:0005737//cytoplasm;GO:0005773//vacuole;GO:0005774//vacuolar membrane;GO:0005887//integral component of plasma membrane;GO:0009380//excinuclease repair complex;GO:0009898//cytoplasmic side of plasma membrane;GO:0016020//membrane;GO:0016021//integral component of membrane;GO:0031090//orga…	GO:0000166//nucleotide binding;GO:0003674//molecular_function;GO:0003824//catalytic activity;GO:0005215//transporter activity;GO:0005260//intracellularly ATP-gated chloride channel activity;GO:0005319//lipid transporter activity;GO:0005488//binding;GO:0005524//ATP binding;GO:0005525//GTP binding;GO:0008559//ABC-type xenobiotic transporter activity;GO:0009381//excinuclease ABC activity;GO:0015220/…	GO:0000910//cytokinesis;GO:0006289//nucleotide-excision repair;GO:0006810//transport;GO:0006817//phosphate ion transport;GO:0006824//cobalt ion transport;GO:0006855//xenobiotic transmembrane transport;GO:0006869//lipid transport;GO:0008150//biological_process;GO:0008272//sulfate transport;GO:0015675//nickel cation transport;GO:0015689//molybdate ion transport;GO:0015706//nitrate transport;GO:0015…
4	15	Isoform0054489	IPSP	0.273	0.098	3.68345	0.707914	2.37941	0	0	KAF8369858.1 hypothetical protein HHK36_032117 [Tetracentron sinense]	Metabolism;Metabolism;Metabolism;Metabolism;Metabolism;Metabolism	Global and overview maps;Global and overview maps;Global and overview maps;Global and overview maps;Carbohydrate metabolism;Amino acid metabolism	ko01100//Metabolic pathways;ko01110//Biosynthesis of secondary metabolites;ko01200//Carbon metabolism;ko01230//Biosynthesis of amino acids;ko00010//Glycolysis / Gluconeogenesis;ko00260//Glycine, serine and threonine metabolism	K15634;K15634;K15634;K15634;K15634;K15634	-	-	GO:0000160//phosphorelay signal transduction system;GO:0009236//cobalamin biosynthetic process
4	16	Isoform0020261	WNK5	0.285	0.063	1.19662	0.249798	2.26013	0	0	KAF8402503.1 hypothetical protein HHK36_010588 [Tetracentron sinense]	-	-	-	-	-	GO:0004672//protein kinase activity;GO:0004674//protein serine/threonine kinase activity;GO:0005524//ATP binding	GO:0006468//protein phosphorylation
4	17	Isoform0058360	ATHB-40	0.315	0.092	2.44443	0.516028	2.24397	0	0	XP_010254928.1 PREDICTED: homeobox-leucine zipper protein ATHB-40-like isoform X1 [Nelumbo nucifera]	-	-	-	-	GO:0043190//ATP-binding cassette (ABC) transporter complex	GO:0003677//DNA binding;GO:0042626//ATPase-coupled transmembrane transporter activity	GO:0006355//regulation of transcription, DNA-templated;GO:0006810//transport
4	18	Isoform0034675	Isoform0034675	0.587	0.269	7.91257	1.67782	2.23756	0	0	-	-	-	-	-	-	-	-
4	19	Isoform0003773	PPC4	0.377	0.096	1.78948	0.379753	2.23641	0	0	OVA05058.1 Phosphoenolpyruvate carboxylase [Macleaya cordata]	Metabolism;Metabolism;Metabolism;Metabolism	Global and overview maps;Global and overview maps;Carbohydrate metabolism;Energy metabolism	ko01100//Metabolic pathways;ko01200//Carbon metabolism;ko00620//Pyruvate metabolism;ko00710//Carbon fixation in photosynthetic organisms	K01595;K01595;K01595;K01595	-	GO:0008964//phosphoenolpyruvate carboxylase activity	GO:0006099//tricarboxylic acid cycle;GO:0015977//carbon fixation
4	20	Isoform0054670	VQ22	0.33	0.084	1.68741	0.360207	2.22792	0	0	KAF8412669.1 hypothetical protein HHK36_000637 [Tetracentron sinense]	-	-	-	-	-	-	-
4	21	Isoform0002120	AGL16	0.434	0.139	2.5682	0.55177	2.21862	0	0	RVW35151.1 BTB/POZ and MATH domain-containing protein 4 [Vitis vinifera]	-	-	-	-	GO:0005634//nucleus	GO:0003700//DNA-binding transcription factor activity	GO:0006355//regulation of transcription, DNA-templated
4	22	Isoform0053918	Isoform0053918	0.55	0.163	3.20383	0.691297	2.21242	0	0	KAF8387922.1 hypothetical protein HHK36_026584 [Tetracentron sinense]	-	-	-	-	-	-	-
4	23	Isoform0047430	Isoform0047430	0.592	0.189	5.35926	1.15911	2.20901	0	0	-	-	-	-	-	-	-	-
4	24	Isoform0044540	Isoform0044540	0.379	0.134	3.29097	0.712812	2.20692	0	0	OVA12364.1 Protein of unknown function DUF1350 [Macleaya cordata]	-	-	-	-	-	-	-
4	25	Isoform0000791	TPS9	0.318	0.082	1.41654	0.310141	2.19138	0	0	OVA16294.1 Glycosyl transferase [Macleaya cordata]	Metabolism;Metabolism;Metabolism	Global and overview maps;Global and overview maps;Carbohydrate metabolism	ko01100//Metabolic pathways;ko01110//Biosynthesis of secondary metabolites;ko00500//Starch and sucrose metabolism	K16055;K16055;K16055	GO:0005575//cellular_component;GO:0005622//intracellular anatomical structure;GO:0005737//cytoplasm	GO:0003674//molecular_function;GO:0003824//catalytic activity;GO:0003825//alpha,alpha-trehalose-phosphate synthase (UDP-forming) activity;GO:0004805//trehalose-phosphatase activity;GO:0016740//transferase activity;GO:0016757//glycosyltransferase activity;GO:0016787//hydrolase activity;GO:0016788//hydrolase activity, acting on ester bonds;GO:0016791//phosphatase activity;GO:0033828//glucosylglycer…	GO:0005975//carbohydrate metabolic process;GO:0005984//disaccharide metabolic process;GO:0005991//trehalose metabolic process;GO:0005992//trehalose biosynthetic process;GO:0006793//phosphorus metabolic process;GO:0006796//phosphate-containing compound metabolic process;GO:0006950//response to stress;GO:0006970//response to osmotic stress;GO:0008150//biological_process;GO:0008152//metabolic proces…
4	26	Isoform0050464	TEM1	0.365	0.083	1.57299	0.344763	2.18983	0	0	XP_043715411.1 AP2/ERF and B3 domain-containing transcription factor RAV1-like [Telopea speciosissima]	-	-	-	-	-	GO:0003677//DNA binding;GO:0003700//DNA-binding transcription factor activity	GO:0006355//regulation of transcription, DNA-templated
4	27	Isoform0031186	SPBC2A9.03	0.353	0.091	1.87348	0.410867	2.18898	0	0	KAF9610326.1 hypothetical protein IFM89_021996, partial [Coptis chinensis]	-	-	-	-	-	GO:0005515//protein binding	-
4	28	Isoform0056816	ATHB-40	0.486	0.148	4.1863	0.921328	2.18389	0	0	XP_010254928.1 PREDICTED: homeobox-leucine zipper protein ATHB-40-like isoform X1 [Nelumbo nucifera]	-	-	-	-	-	GO:0003677//DNA binding;GO:0043565//sequence-specific DNA binding	GO:0006355//regulation of transcription, DNA-templated
4	29	Isoform0031445	ARL8A	0.694	0.249	5.95306	1.32272	2.17013	0	0	KAF8404877.1 hypothetical protein HHK36_009772 [Tetracentron sinense]	-	-	-	-	-	GO:0003924//GTPase activity;GO:0005525//GTP binding	-
4	30	Isoform0054165	At2g23790	0.306	0.088	1.86005	0.413513	2.16934	0	0	KAF8405165.1 hypothetical protein HHK36_010064 [Tetracentron sinense]	-	-	-	-	-	-	-
4	31	Isoform0000313	ABCA1	0.48	0.144	2.51876	0.564954	2.15651	0	0	OVA04022.1 ABC transporter-like [Macleaya cordata]	Environmental Information Processing	Membrane transport	ko02010//ABC transporters	K05643	GO:0005575//cellular_component;GO:0005622//intracellular anatomical structure;GO:0005737//cytoplasm;GO:0005773//vacuole;GO:0005774//vacuolar membrane;GO:0005887//integral component of plasma membrane;GO:0009380//excinuclease repair complex;GO:0009898//cytoplasmic side of plasma membrane;GO:0016020//membrane;GO:0016021//integral component of membrane;GO:0031090//organelle membrane;GO:0031224//intr…	GO:0000166//nucleotide binding;GO:0003674//molecular_function;GO:0003824//catalytic activity;GO:0003924//GTPase activity;GO:0005047//signal recognition particle binding;GO:0005215//transporter activity;GO:0005260//intracellularly ATP-gated chloride channel activity;GO:0005319//lipid transporter activity;GO:0005488//binding;GO:0005524//ATP binding;GO:0005525//GTP binding;GO:0009381//excinuclease A…	GO:0000910//cytokinesis;GO:0006289//nucleotide-excision repair;GO:0006614//SRP-dependent cotranslational protein targeting to membrane;GO:0006810//transport;GO:0006817//phosphate ion transport;GO:0006824//cobalt ion transport;GO:0006855//xenobiotic transmembrane transport;GO:0006869//lipid transport;GO:0007601//visual perception;GO:0008150//biological_process;GO:0008272//sulfate transport;GO:0009…
4	32	Isoform0053494	ACA7	0.268	0.103	2.2994	0.525342	2.12992	0	0	KAF8370209.1 hypothetical protein HHK36_031740 [Tetracentron sinense]	Metabolism;Metabolism	Global and overview maps;Energy metabolism	ko01100//Metabolic pathways;ko00910//Nitrogen metabolism	K01674;K01674	-	-	-
4	33	Isoform0042251	AAP3	0.257	0.065	1.24915	0.286171	2.126	0	0	KAF8404061.1 hypothetical protein HHK36_008938 [Tetracentron sinense]	-	-	-	-	-	-	-
4	34	Isoform0007909	At2g27500	0.287	0.087	1.43947	0.33597	2.09914	0	0	XP_010244978.1 PREDICTED: glucan endo-1,3-beta-glucosidase 14 [Nelumbo nucifera]	-	-	-	-	-	GO:0004553//hydrolase activity, hydrolyzing O-glycosyl compounds	GO:0005975//carbohydrate metabolic process
4	35	Isoform0045905	AFP2	0.441	0.141	2.63766	0.616861	2.09624	0	0	PIA63163.1 hypothetical protein AQUCO_00200883v1 [Aquilegia coerulea]	-	-	-	-	GO:0005575//cellular_component;GO:0005622//intracellular anatomical structure;GO:0005634//nucleus;GO:0043226//organelle;GO:0043227//membrane-bounded organelle;GO:0043229//intracellular organelle;GO:0043231//intracellular membrane-bounded organelle	-	GO:0007154//cell communication;GO:0007165//signal transduction;GO:0008150//biological_process;GO:0009987//cellular process;GO:0023052//signaling;GO:0050789//regulation of biological process;GO:0050794//regulation of cellular process;GO:0050896//response to stimulus;GO:0051716//cellular response to stimulus;GO:0065007//biological regulation
4	36	Isoform0047780	ERF1A	0.485	0.156	2.99197	0.701144	2.09331	0	0	XP_026415277.1 ethylene-responsive transcription factor 1A-like [Papaver somniferum]	-	-	-	-	GO:0005575//cellular_component;GO:0005622//intracellular anatomical structure;GO:0005634//nucleus;GO:0043226//organelle;GO:0043227//membrane-bounded organelle;GO:0043229//intracellular organelle;GO:0043231//intracellular membrane-bounded organelle	GO:0003674//molecular_function;GO:0003676//nucleic acid binding;GO:0003677//DNA binding;GO:0003700//DNA-binding transcription factor activity;GO:0005488//binding;GO:0097159//organic cyclic compound binding;GO:0140110//transcription regulator activity;GO:1901363//heterocyclic compound binding	GO:0000160//phosphorelay signal transduction system;GO:0006139//nucleobase-containing compound metabolic process;GO:0006351//transcription, DNA-templated;GO:0006355//regulation of transcription, DNA-templated;GO:0006725//cellular aromatic compound metabolic process;GO:0006807//nitrogen compound metabolic process;GO:0006950//response to stress;GO:0006952//defense response;GO:0007154//cell communic…
4	37	Isoform0041131	CYP704C1	0.27	0.059	0.999117	0.237565	2.07233	0	0	XP_043690529.1 cytochrome P450 704C1-like isoform X1 [Telopea speciosissima]	-	-	-	-	-	GO:0005506//iron ion binding;GO:0016705//oxidoreductase activity, acting on paired donors, with incorporation or reduction of molecular oxygen;GO:0020037//heme binding	-
4	38	Isoform0013639	EBF2	0.534	0.192	3.41534	0.812201	2.07212	0	0	XP_010254418.1 PREDICTED: EIN3-binding F-box protein 1-like [Nelumbo nucifera]	Environmental Information Processing;Environmental Information Processing	Signal transduction;Signal transduction	ko04075//Plant hormone signal transduction;ko04016//MAPK signaling pathway - plant	K14515;K14515	-	GO:0005515//protein binding	-
4	39	Isoform0000745	AMY3	0.282	0.085	1.18673	0.284989	2.05801	0	0	PON83485.1 Glycoside hydrolase [Trema orientale]	Metabolism;Metabolism;Metabolism	Global and overview maps;Global and overview maps;Carbohydrate metabolism	ko01100//Metabolic pathways;ko01110//Biosynthesis of secondary metabolites;ko00500//Starch and sucrose metabolism	K01176;K01176;K01176	-	GO:0003674//molecular_function;GO:0003824//catalytic activity;GO:0004553//hydrolase activity, hydrolyzing O-glycosyl compounds;GO:0004556//alpha-amylase activity;GO:0005488//binding;GO:0005509//calcium ion binding;GO:0016160//amylase activity;GO:0016787//hydrolase activity;GO:0016798//hydrolase activity, acting on glycosyl bonds;GO:0043167//ion binding;GO:0043169//cation binding;GO:0046872//metal…	GO:0005975//carbohydrate metabolic process;GO:0005991//trehalose metabolic process;GO:0008150//biological_process;GO:0008152//metabolic process;GO:0044238//primary metabolic process;GO:0071704//organic substance metabolic process
4	40	Isoform0055075	PST_3956	0.29	0.078	1.19918	0.288019	2.05781	0	0	OVA00725.1 Protein of unknown function UPF0301 [Macleaya cordata]	-	-	-	-	-	-	-
4	41	Isoform0052344	CA2	0.286	0.091	1.59565	0.389628	2.03398	0	0	OVA13960.1 Fatty acid hydroxylase [Macleaya cordata]	Metabolism;Metabolism;Metabolism	Global and overview maps;Global and overview maps;Metabolism of terpenoids and polyketides	ko01100//Metabolic pathways;ko01110//Biosynthesis of secondary metabolites;ko00906//Carotenoid biosynthesis	K15746;K15746;K15746	GO:0005575//cellular_component;GO:0005622//intracellular anatomical structure;GO:0005737//cytoplasm;GO:0009507//chloroplast;GO:0009526//plastid envelope;GO:0009536//plastid;GO:0009941//chloroplast envelope;GO:0016020//membrane;GO:0016021//integral component of membrane;GO:0031090//organelle membrane;GO:0031224//intrinsic component of membrane;GO:0031967//organelle envelope;GO:0031969//chloroplast…	GO:0003674//molecular_function;GO:0003824//catalytic activity;GO:0005488//binding;GO:0005506//iron ion binding;GO:0016491//oxidoreductase activity;GO:0016787//hydrolase activity;GO:0043167//ion binding;GO:0043169//cation binding;GO:0046872//metal ion binding;GO:0046914//transition metal ion binding	GO:0006629//lipid metabolic process;GO:0006720//isoprenoid metabolic process;GO:0006721//terpenoid metabolic process;GO:0008150//biological_process;GO:0008152//metabolic process;GO:0008299//isoprenoid biosynthetic process;GO:0008610//lipid biosynthetic process;GO:0009058//biosynthetic process;GO:0009987//cellular process;GO:0016108//tetraterpenoid metabolic process;GO:0016109//tetraterpenoid bios…
4	42	Isoform0043539	RDR1	0.251	0.07	1.00513	0.248656	2.01516	0	0	KAF8407581.1 hypothetical protein HHK36_006715 [Tetracentron sinense]	-	-	-	-	-	-	-
4	43	Isoform0025496	INPS1	0.292	0.103	2.03843	0.506391	2.00913	0	0	XP_043718540.1 inositol-3-phosphate synthase [Telopea speciosissima]	Metabolism;Metabolism;Metabolism	Global and overview maps;Global and overview maps;Carbohydrate metabolism	ko01100//Metabolic pathways;ko01110//Biosynthesis of secondary metabolites;ko00562//Inositol phosphate metabolism	K01858;K01858;K01858	-	GO:0004512//inositol-3-phosphate synthase activity	GO:0006021//inositol biosynthetic process;GO:0008654//phospholipid biosynthetic process
4	44	Isoform0038142	Isoform0038142	0.272	0.078	1.23412	0.30751	2.00477	0	0	KAF5180506.1 Ribosomal rna small subunit methyltransferase a [Thalictrum thalictroides]	-	-	-	-	-	-	-
4	45	Isoform0045859	Os01g0794400	0.399	0.122	2.36765	0.590571	2.00327	0	0	KAF8377776.1 hypothetical protein HHK36_031161 [Tetracentron sinense]	-	-	-	-	GO:0005737//cytoplasm	GO:0015036//disulfide oxidoreductase activity;GO:0016209//antioxidant activity;GO:0016491//oxidoreductase activity	GO:0035556//intracellular signal transduction
4	46	Isoform0056462	OXS3	0.747	0.323	8.16443	2.04949	1.99409	0	0	OVA08524.1 hypothetical protein BVC80_209g264 [Macleaya cordata]	-	-	-	-	-	-	-
4	47	Isoform0027627	Isoform0027627	0.653	0.267	7.01727	1.76227	1.99347	0	0	-	-	-	-	-	-	-	-
4	48	Isoform0039254	INPS1	0.276	0.088	1.59062	0.39959	1.993	0	0	KAF8405980.1 hypothetical protein HHK36_008060 [Tetracentron sinense]	Metabolism;Metabolism;Metabolism	Global and overview maps;Global and overview maps;Carbohydrate metabolism	ko01100//Metabolic pathways;ko01110//Biosynthesis of secondary metabolites;ko00562//Inositol phosphate metabolism	K01858;K01858;K01858	-	GO:0004512//inositol-3-phosphate synthase activity	GO:0006021//inositol biosynthetic process;GO:0008654//phospholipid biosynthetic process
4	49	Isoform0035239	Isoform0035239	0.405	0.13	1.93506	0.487048	1.99024	0	0	XP_042496918.1 magnesium-dependent phosphatase 1 [Macadamia integrifolia]	-	-	-	-	-	GO:0008801//beta-phosphoglucomutase activity;GO:0008967//phosphoglycolate phosphatase activity;GO:0016787//hydrolase activity;GO:0016791//phosphatase activity	GO:0008152//metabolic process;GO:0009853//photorespiration;GO:0043094//cellular metabolic compound salvage;GO:0046352//disaccharide catabolic process
4	50	Isoform0056537	LPPG	0.312	0.123	2.77083	0.697582	1.98988	0	0	PIA38622.1 hypothetical protein AQUCO_02700087v1 [Aquilegia coerulea]	Metabolism;Metabolism	Global and overview maps;Glycan biosynthesis and metabolism	ko01100//Metabolic pathways;ko00510//N-Glycan biosynthesis	K07252;K07252	GO:0005575//cellular_component;GO:0005622//intracellular anatomical structure;GO:0005737//cytoplasm;GO:0005773//vacuole;GO:0005783//endoplasmic reticulum;GO:0005789//endoplasmic reticulum membrane;GO:0009507//chloroplast;GO:0009526//plastid envelope;GO:0009528//plastid inner membrane;GO:0009536//plastid;GO:0009706//chloroplast inner membrane;GO:0009941//chloroplast envelope;GO:0012505//endomembra…	GO:0003674//molecular_function;GO:0003824//catalytic activity;GO:0008195//phosphatidate phosphatase activity;GO:0008474//palmitoyl-(protein) hydrolase activity;GO:0016462//pyrophosphatase activity;GO:0016787//hydrolase activity;GO:0016788//hydrolase activity, acting on ester bonds;GO:0016790//thiolester hydrolase activity;GO:0016791//phosphatase activity;GO:0016817//hydrolase activity, acting on …	GO:0000003//reproduction;GO:0002084//protein depalmitoylation;GO:0003006//developmental process involved in reproduction;GO:0006464//cellular protein modification process;GO:0006486//protein glycosylation;GO:0006487//protein N-linked glycosylation;GO:0006488//dolichol-linked oligosaccharide biosynthetic process;GO:0006489//dolichyl diphosphate biosynthetic process;GO:0006490//oligosaccharide-lipi…
4		Isoform0058112	Isoform0058112	0.565	0.512	6.15282	4.71596	0.383697	3.01254e-20	6.70592e-16	KAF8409377.1 hypothetical protein HHK36_005452 [Tetracentron sinense]	-	-	-	-	-	-	-

## Sheet: Claster5
Target_Cluster	Number	Gene ID	Gene Name	Target_Cluster_pct	Other_Cluster_pct	Target_Cluster_mean	Other_Cluster_mean	Log2FC	Pvalue	Qvalue	Description	KEGG_A_class	KEGG_B_class	Pathway	K_ID	GO Component	GO Function	GO Process
5	1	Isoform0058376	At2g28720	0.784	0.228	12.649	1.33772	3.24118	0	0	NP_180440.1 Histone superfamily protein [Arabidopsis thaliana]	-	-	-	-	GO:0005669//transcription factor TFIID complex	GO:0003677//DNA binding	GO:0006352//DNA-templated transcription, initiation
5	2	Isoform0057739	HTR2	0.893	0.357	24.8989	2.78112	3.16234	0	0	PNT52167.1 hypothetical protein POPTR_001G016700 [Populus trichocarpa]	-	-	-	-	GO:0071821//FANCM-MHF complex	GO:0003677//DNA binding	-
5	3	Isoform0057550	HTR2	0.86	0.327	19.3118	2.19037	3.14024	0	0	KAG5400503.1 hypothetical protein IGI04_015110 [Brassica rapa subsp. trilocularis] [Brassica rapa]	-	-	-	-	GO:0005664//nuclear origin of replication recognition complex;GO:0071821//FANCM-MHF complex	GO:0003677//DNA binding	GO:0006260//DNA replication
5	4	Isoform0058764	At1g07660	0.955	0.494	40.6686	4.72884	3.10436	0	0	XP_020166659.2 histone H4 [Aegilops tauschii subsp. strangulata] [Aegilops tauschii]	-	-	-	-	GO:0071821//FANCM-MHF complex	GO:0003677//DNA binding;GO:0005506//iron ion binding;GO:0016706//2-oxoglutarate-dependent dioxygenase activity;GO:0031418//L-ascorbic acid binding	GO:0006352//DNA-templated transcription, initiation
5	5	Isoform0057709	MtrDRAFT_AC149210g1v1	0.708	0.187	8.81901	1.0384	3.08625	0	0	XP_010929515.1 histone H2A.1 [Elaeis guineensis]	-	-	-	-	-	GO:0003677//DNA binding	-
5	6	Isoform0057403	OsI_025469	0.656	0.196	7.50019	0.930826	3.01035	0	0	KAF8410936.1 hypothetical protein HHK36_003473 [Tetracentron sinense]	-	-	-	-	-	GO:0003677//DNA binding	-
5	7	Isoform0057906	HTR2	0.89	0.37	20.3722	2.60753	2.96584	0	0	TYH15120.1 hypothetical protein ES288_A05G018700v1 [Gossypium darwinii]	-	-	-	-	GO:0000775//chromosome, centromeric region;GO:0000776//kinetochore;GO:0000785//chromatin;GO:0000786//nucleosome;GO:0005575//cellular_component;GO:0005622//intracellular anatomical structure;GO:0005634//nucleus;GO:0005694//chromosome;GO:0032991//protein-containing complex;GO:0032993//protein-DNA complex;GO:0043226//organelle;GO:0043227//membrane-bounded organelle;GO:0043228//non-membrane-bounded o…	GO:0003674//molecular_function;GO:0003676//nucleic acid binding;GO:0003677//DNA binding;GO:0003682//chromatin binding;GO:0003690//double-stranded DNA binding;GO:0005488//binding;GO:0005515//protein binding;GO:0019237//centromeric DNA binding;GO:0031490//chromatin DNA binding;GO:0031491//nucleosome binding;GO:0031492//nucleosomal DNA binding;GO:0043565//sequence-specific DNA binding;GO:0044877//pr…	GO:0000070//mitotic sister chromatid segregation;GO:0000278//mitotic cell cycle;GO:0000280//nuclear division;GO:0000819//sister chromatid segregation;GO:0006323//DNA packaging;GO:0006325//chromatin organization;GO:0006333//chromatin assembly or disassembly;GO:0006334//nucleosome assembly;GO:0006996//organelle organization;GO:0007049//cell cycle;GO:0007059//chromosome segregation;GO:0008150//biolo…
5	8	Isoform0058405	HIS2B	0.517	0.125	3.88099	0.502822	2.94831	0	0	XP_017234684.1 PREDICTED: histone H2B.3-like [Daucus carota subsp. sativus] [Daucus carota]	-	-	-	-	GO:0005669//transcription factor TFIID complex	GO:0003677//DNA binding	GO:0006352//DNA-templated transcription, initiation
5	9	Isoform0057970	HTR2	0.927	0.461	28.9866	3.78613	2.93659	0	0	XP_019084369.1 PREDICTED: uncharacterized protein LOC104709852 [Camelina sativa]	-	-	-	-	GO:0071821//FANCM-MHF complex	GO:0003677//DNA binding	-
5	10	Isoform0057969	HTR2	0.874	0.353	19.1826	2.51215	2.9328	0	0	PUZ62097.1 hypothetical protein GQ55_4G330500 [Panicum hallii var. hallii] [Panicum hallii]	-	-	-	-	GO:0071821//FANCM-MHF complex	GO:0003677//DNA binding	-
5	11	Isoform0057626	At5g59910	0.935	0.523	32.0718	4.30243	2.89808	0	0	XP_030485141.1 histone H2B.7-like [Cannabis sativa]	-	-	-	-	GO:0005669//transcription factor TFIID complex	GO:0003677//DNA binding	GO:0006352//DNA-templated transcription, initiation
5	12	Isoform0058331	At1g07660	0.83	0.326	13.8138	1.92106	2.84614	0	0	XP_031099873.1 uncharacterized protein LOC116004081 [Ipomoea triloba]	-	-	-	-	GO:0071821//FANCM-MHF complex	GO:0003677//DNA binding	GO:0006352//DNA-templated transcription, initiation
5	13	Isoform0058443	At1g07660	0.706	0.224	8.07746	1.15441	2.80675	0	0	RZC66092.1 hypothetical protein C5167_009783 [Papaver somniferum]	-	-	-	-	GO:0071821//FANCM-MHF complex	GO:0003677//DNA binding	GO:0006352//DNA-templated transcription, initiation
5	14	Isoform0058704	His4	0.577	0.157	4.83005	0.693438	2.8002	0	0	KAH0467308.1 hypothetical protein IEQ34_004546 [Dendrobium chrysotoxum]	-	-	-	-	GO:0071821//FANCM-MHF complex	GO:0003677//DNA binding	GO:0006352//DNA-templated transcription, initiation
5	15	Isoform0056782	HMGB7	0.566	0.158	5.80173	0.855061	2.76238	0	0	XP_034698678.1 high mobility group B protein 7-like [Vitis riparia]	-	-	-	-	GO:0005575//cellular_component;GO:0005622//intracellular anatomical structure;GO:0005634//nucleus;GO:0043226//organelle;GO:0043227//membrane-bounded organelle;GO:0043229//intracellular organelle;GO:0043231//intracellular membrane-bounded organelle;GO:0046658//anchored component of plasma membrane;GO:0062023//collagen-containing extracellular matrix	GO:0003674//molecular_function;GO:0003676//nucleic acid binding;GO:0003677//DNA binding;GO:0003700//DNA-binding transcription factor activity;GO:0005488//binding;GO:0097159//organic cyclic compound binding;GO:0140110//transcription regulator activity;GO:1901363//heterocyclic compound binding	GO:0000741//karyogamy;GO:0006355//regulation of transcription, DNA-templated;GO:0006996//organelle organization;GO:0006997//nucleus organization;GO:0007275//multicellular organism development;GO:0008150//biological_process;GO:0009553//embryo sac development;GO:0009559//embryo sac central cell differentiation;GO:0009561//megagametogenesis;GO:0009889//regulation of biosynthetic process;GO:0009966//…
5	16	Isoform0058232	His4	0.935	0.544	31.8507	4.6991	2.76087	0	0	KAF7823517.1 histone H4 [Senna tora]	-	-	-	-	GO:0071821//FANCM-MHF complex	GO:0003677//DNA binding	GO:0006352//DNA-templated transcription, initiation
5	17	Isoform0051264	TSO2	0.393	0.101	3.15359	0.473524	2.73548	0	0	OVA17492.1 Ribonucleotide reductase small subunit [Macleaya cordata]	Metabolism;Metabolism;Metabolism;Metabolism	Global and overview maps;Nucleotide metabolism;Metabolism of other amino acids;Nucleotide metabolism	ko01100//Metabolic pathways;ko00230//Purine metabolism;ko00480//Glutathione metabolism;ko00240//Pyrimidine metabolism	K10808;K10808;K10808;K10808	GO:0005971//ribonucleoside-diphosphate reductase complex	GO:0030145//manganese ion binding	GO:0009263//deoxyribonucleotide biosynthetic process;GO:0009265//2'-deoxyribonucleotide biosynthetic process
5	18	Isoform0056822	HMGIY2	0.774	0.348	11.6381	1.94412	2.58167	0	0	XP_010274748.1 PREDICTED: HMG-Y-related protein A [Nelumbo nucifera]	-	-	-	-	GO:0000786//nucleosome	GO:0003677//DNA binding	GO:0006334//nucleosome assembly
5	19	Isoform0057887	OsI_025469	0.666	0.247	7.12363	1.20181	2.5674	0	0	KAF8410936.1 hypothetical protein HHK36_003473 [Tetracentron sinense]	-	-	-	-	-	GO:0003677//DNA binding	-
5	20	Isoform0058334	His4	0.895	0.507	22.0773	3.78023	2.54601	0	0	KAH0465025.1 hypothetical protein IEQ34_005128 [Dendrobium chrysotoxum]	-	-	-	-	GO:0071821//FANCM-MHF complex	GO:0003677//DNA binding	GO:0006352//DNA-templated transcription, initiation
5	21	Isoform0057322	At1g07790	0.975	0.725	45.4045	7.77782	2.5454	0	0	XP_024980845.1 uncharacterized protein LOC112517691 [Cynara cardunculus var. scolymus] [Cynara cardunculus]	-	-	-	-	GO:0005669//transcription factor TFIID complex	GO:0003677//DNA binding	GO:0006352//DNA-templated transcription, initiation
5	22	Isoform0058422	His4	0.95	0.558	28.7514	4.9321	2.54336	0	0	KJB21638.1 hypothetical protein B456_004G005600 [Gossypium raimondii]	-	-	-	-	GO:0071821//FANCM-MHF complex	GO:0003677//DNA binding	GO:0006352//DNA-templated transcription, initiation
5	23	Isoform0057725	MtrDRAFT_AC149210g4v1	0.268	0.068	1.35636	0.23961	2.50098	0	0	XP_010253272.1 PREDICTED: histone H2A [Nelumbo nucifera]	-	-	-	-	GO:0000228//nuclear chromosome;GO:0000785//chromatin;GO:0000786//nucleosome;GO:0005575//cellular_component;GO:0005622//intracellular anatomical structure;GO:0005634//nucleus;GO:0005694//chromosome;GO:0031974//membrane-enclosed lumen;GO:0031981//nuclear lumen;GO:0032991//protein-containing complex;GO:0032993//protein-DNA complex;GO:0043226//organelle;GO:0043227//membrane-bounded organelle;GO:00432…	GO:0003674//molecular_function;GO:0003676//nucleic acid binding;GO:0003677//DNA binding;GO:0005488//binding;GO:0005515//protein binding;GO:0046982//protein heterodimerization activity;GO:0046983//protein dimerization activity;GO:0097159//organic cyclic compound binding;GO:1901363//heterocyclic compound binding	GO:0006325//chromatin organization;GO:0006355//regulation of transcription, DNA-templated;GO:0006996//organelle organization;GO:0008150//biological_process;GO:0009889//regulation of biosynthetic process;GO:0009890//negative regulation of biosynthetic process;GO:0009892//negative regulation of metabolic process;GO:0009987//cellular process;GO:0010468//regulation of gene expression;GO:0010556//regu…
5	24	Isoform0057589	HIS2A	0.419	0.114	2.38277	0.430957	2.46702	0	0	KAH0470803.1 hypothetical protein IEQ34_000526 [Dendrobium chrysotoxum]	-	-	-	-	GO:0000785//chromatin;GO:0000786//nucleosome;GO:0005575//cellular_component;GO:0005622//intracellular anatomical structure;GO:0005634//nucleus;GO:0005694//chromosome;GO:0032991//protein-containing complex;GO:0032993//protein-DNA complex;GO:0043226//organelle;GO:0043227//membrane-bounded organelle;GO:0043228//non-membrane-bounded organelle;GO:0043229//intracellular organelle;GO:0043231//intracellu…	GO:0003674//molecular_function;GO:0003676//nucleic acid binding;GO:0003677//DNA binding;GO:0005488//binding;GO:0005515//protein binding;GO:0046982//protein heterodimerization activity;GO:0046983//protein dimerization activity;GO:0097159//organic cyclic compound binding;GO:1901363//heterocyclic compound binding	-
5	25	Isoform0055707	MtrDRAFT_AC149210g1v1	0.508	0.151	3.42064	0.621327	2.46084	0	0	KAA8543919.1 hypothetical protein F0562_021904 [Nyssa sinensis]	-	-	-	-	-	GO:0003677//DNA binding	-
5	26	Isoform0057368	At2g28720	0.906	0.571	22.7191	4.2207	2.42835	0	0	XP_011101528.1 histone H2B-like [Sesamum indicum]	-	-	-	-	GO:0005669//transcription factor TFIID complex	GO:0003677//DNA binding	GO:0006352//DNA-templated transcription, initiation
5	27	Isoform0057607	OsI_025469	0.88	0.555	20.1633	3.98462	2.33922	0	0	XP_010267819.1 PREDICTED: probable histone H2A.3 [Nelumbo nucifera]	-	-	-	-	-	GO:0003677//DNA binding;GO:0005507//copper ion binding;GO:0008131//primary amine oxidase activity;GO:0048038//quinone binding	GO:0009308//amine metabolic process
5	28	Isoform0000706	MET1B	0.278	0.077	1.30842	0.265615	2.30042	0	0	OVA00258.1 Bromo adjacent homology (BAH) domain [Macleaya cordata]	Metabolism;Metabolism	Global and overview maps;Amino acid metabolism	ko01100//Metabolic pathways;ko00270//Cysteine and methionine metabolism	K00558;K00558	GO:0000775//chromosome, centromeric region;GO:0000785//chromatin;GO:0000792//heterochromatin;GO:0005575//cellular_component;GO:0005622//intracellular anatomical structure;GO:0005634//nucleus;GO:0005654//nucleoplasm;GO:0005657//replication fork;GO:0005694//chromosome;GO:0005721//pericentric heterochromatin;GO:0005737//cytoplasm;GO:0031974//membrane-enclosed lumen;GO:0031981//nuclear lumen;GO:00329…	GO:0000166//nucleotide binding;GO:0000981//DNA-binding transcription factor activity, RNA polymerase II-specific;GO:0003674//molecular_function;GO:0003676//nucleic acid binding;GO:0003677//DNA binding;GO:0003682//chromatin binding;GO:0003700//DNA-binding transcription factor activity;GO:0003723//RNA binding;GO:0003824//catalytic activity;GO:0003886//DNA (cytosine-5-)-methyltransferase activity;GO…	GO:0000003//reproduction;GO:0000122//negative regulation of transcription by RNA polymerase II;GO:0000278//mitotic cell cycle;GO:0000281//mitotic cytokinesis;GO:0000910//cytokinesis;GO:0001101//response to acid chemical;GO:0002237//response to molecule of bacterial origin;GO:0003006//developmental process involved in reproduction;GO:0006139//nucleobase-containing compound metabolic process;GO:000…
5	29	Isoform0057545	MtrDRAFT_AC149210g4v1	0.6	0.235	4.85523	1.03232	2.23366	0	0	XP_010253272.1 PREDICTED: histone H2A [Nelumbo nucifera]	-	-	-	-	GO:0000228//nuclear chromosome;GO:0000785//chromatin;GO:0000786//nucleosome;GO:0005575//cellular_component;GO:0005622//intracellular anatomical structure;GO:0005634//nucleus;GO:0005694//chromosome;GO:0031974//membrane-enclosed lumen;GO:0031981//nuclear lumen;GO:0032991//protein-containing complex;GO:0032993//protein-DNA complex;GO:0043226//organelle;GO:0043227//membrane-bounded organelle;GO:00432…	GO:0003674//molecular_function;GO:0003676//nucleic acid binding;GO:0003677//DNA binding;GO:0005488//binding;GO:0005515//protein binding;GO:0046982//protein heterodimerization activity;GO:0046983//protein dimerization activity;GO:0097159//organic cyclic compound binding;GO:1901363//heterocyclic compound binding	GO:0006325//chromatin organization;GO:0006355//regulation of transcription, DNA-templated;GO:0006996//organelle organization;GO:0008150//biological_process;GO:0009889//regulation of biosynthetic process;GO:0009890//negative regulation of biosynthetic process;GO:0009892//negative regulation of metabolic process;GO:0009987//cellular process;GO:0010468//regulation of gene expression;GO:0010556//regu…
5	30	Isoform0048373	OsI_26966	0.324	0.096	1.59891	0.357389	2.16152	0	0	XP_042500385.1 origin of replication complex subunit 6 [Macadamia integrifolia]	-	-	-	-	GO:0000228//nuclear chromosome;GO:0000808//origin recognition complex;GO:0001650//fibrillar center;GO:0005575//cellular_component;GO:0005622//intracellular anatomical structure;GO:0005634//nucleus;GO:0005654//nucleoplasm;GO:0005664//nuclear origin of replication recognition complex;GO:0005694//chromosome;GO:0005730//nucleolus;GO:0005856//cytoskeleton;GO:0005886//plasma membrane;GO:0016020//membra…	GO:0003674//molecular_function;GO:0003676//nucleic acid binding;GO:0003677//DNA binding;GO:0003688//DNA replication origin binding;GO:0003690//double-stranded DNA binding;GO:0005096//GTPase activator activity;GO:0005488//binding;GO:0005515//protein binding;GO:0008047//enzyme activator activity;GO:0030234//enzyme regulator activity;GO:0030695//GTPase regulator activity;GO:0042802//identical protei…	GO:0000082//G1/S transition of mitotic cell cycle;GO:0000278//mitotic cell cycle;GO:0006139//nucleobase-containing compound metabolic process;GO:0006259//DNA metabolic process;GO:0006260//DNA replication;GO:0006261//DNA-dependent DNA replication;GO:0006270//DNA replication initiation;GO:0006725//cellular aromatic compound metabolic process;GO:0006807//nitrogen compound metabolic process;GO:000699…
5	31	Isoform0051459	MtrDRAFT_AC149210g4v1	0.399	0.147	2.5567	0.57775	2.14577	0	0	RWR76825.1 putative histone H2A.2 [Cinnamomum micranthum f. kanehirae]	-	-	-	-	-	GO:0003677//DNA binding	-
5	32	Isoform0008798	BRCA1	0.282	0.082	1.30606	0.314298	2.05501	0	0	OVA13240.1 BRCT domain [Macleaya cordata]	Genetic Information Processing	Replication and repair	ko03440//Homologous recombination	K10683	GO:0000109//nucleotide-excision repair complex;GO:0000151//ubiquitin ligase complex;GO:0000152//nuclear ubiquitin ligase complex;GO:0005575//cellular_component;GO:0005622//intracellular anatomical structure;GO:0005634//nucleus;GO:0005886//plasma membrane;GO:0016020//membrane;GO:0031436//BRCA1-BARD1 complex;GO:0032991//protein-containing complex;GO:0043226//organelle;GO:0043227//membrane-bounded o…	GO:0003674//molecular_function;GO:0003824//catalytic activity;GO:0004842//ubiquitin-protein transferase activity;GO:0005488//binding;GO:0008270//zinc ion binding;GO:0016740//transferase activity;GO:0019787//ubiquitin-like protein transferase activity;GO:0043167//ion binding;GO:0043169//cation binding;GO:0046872//metal ion binding;GO:0061630//ubiquitin protein ligase activity;GO:0140096//catalytic…	GO:0000724//double-strand break repair via homologous recombination;GO:0000725//recombinational repair;GO:0006139//nucleobase-containing compound metabolic process;GO:0006259//DNA metabolic process;GO:0006281//DNA repair;GO:0006289//nucleotide-excision repair;GO:0006302//double-strand break repair;GO:0006310//DNA recombination;GO:0006355//regulation of transcription, DNA-templated;GO:0006357//reg…
5	33	Isoform0058320	At1g07660	0.959	0.776	35.3989	8.7167	2.02185	0	0	XP_031099873.1 uncharacterized protein LOC116004081 [Ipomoea triloba]	-	-	-	-	GO:0071821//FANCM-MHF complex	GO:0003677//DNA binding	GO:0006352//DNA-templated transcription, initiation
5	34	Isoform0057591	HIS2B	0.852	0.552	14.5078	3.6316	1.99816	0	0	XP_022755737.1 probable histone H2B.1 [Durio zibethinus]	-	-	-	-	GO:0000785//chromatin;GO:0000786//nucleosome;GO:0005575//cellular_component;GO:0005622//intracellular anatomical structure;GO:0005634//nucleus;GO:0005669//transcription factor TFIID complex;GO:0005694//chromosome;GO:0005730//nucleolus;GO:0031974//membrane-enclosed lumen;GO:0031981//nuclear lumen;GO:0032991//protein-containing complex;GO:0032993//protein-DNA complex;GO:0043226//organelle;GO:004322…	GO:0003674//molecular_function;GO:0003676//nucleic acid binding;GO:0003677//DNA binding;GO:0005488//binding;GO:0005515//protein binding;GO:0046982//protein heterodimerization activity;GO:0046983//protein dimerization activity;GO:0097159//organic cyclic compound binding;GO:1901363//heterocyclic compound binding	GO:0006352//DNA-templated transcription, initiation
5	35	Isoform0057351	HIS2A	0.627	0.313	6.42564	1.6177	1.98989	0	0	XP_042491377.1 histone H2AX-like [Macadamia integrifolia]	-	-	-	-	-	GO:0003677//DNA binding	-
5	36	Isoform0033598	RPA1B	0.301	0.1	1.76737	0.451306	1.96943	0	0	KAF8399600.1 hypothetical protein HHK36_015469 [Tetracentron sinense]	Genetic Information Processing;Genetic Information Processing;Genetic Information Processing;Genetic Information Processing	Replication and repair;Replication and repair;Replication and repair;Replication and repair	ko03420//Nucleotide excision repair;ko03440//Homologous recombination;ko03030//DNA replication;ko03430//Mismatch repair	K07466;K07466;K07466;K07466	GO:0000228//nuclear chromosome;GO:0000781//chromosome, telomeric region;GO:0000785//chromatin;GO:0005575//cellular_component;GO:0005622//intracellular anatomical structure;GO:0005634//nucleus;GO:0005657//replication fork;GO:0005662//DNA replication factor A complex;GO:0005694//chromosome;GO:0030894//replisome;GO:0031974//membrane-enclosed lumen;GO:0031981//nuclear lumen;GO:0032991//protein-contai…	GO:0003674//molecular_function;GO:0003676//nucleic acid binding;GO:0003677//DNA binding;GO:0003697//single-stranded DNA binding;GO:0003723//RNA binding;GO:0005488//binding;GO:0042162//telomeric DNA binding;GO:0043047//single-stranded telomeric DNA binding;GO:0043167//ion binding;GO:0043169//cation binding;GO:0043565//sequence-specific DNA binding;GO:0046872//metal ion binding;GO:0070034//telomera…	GO:0000003//reproduction;GO:0000278//mitotic cell cycle;GO:0000723//telomere maintenance;GO:0000724//double-strand break repair via homologous recombination;GO:0000725//recombinational repair;GO:0006139//nucleobase-containing compound metabolic process;GO:0006259//DNA metabolic process;GO:0006260//DNA replication;GO:0006261//DNA-dependent DNA replication;GO:0006268//DNA unwinding involved in DNA …
5	37	Isoform0008809	RNR1	0.302	0.109	1.55022	0.419499	1.88573	0	0	XP_021301246.1 ribonucleoside-diphosphate reductase large subunit [Herrania umbratica]	Metabolism;Metabolism;Metabolism;Metabolism	Global and overview maps;Nucleotide metabolism;Metabolism of other amino acids;Nucleotide metabolism	ko01100//Metabolic pathways;ko00230//Purine metabolism;ko00480//Glutathione metabolism;ko00240//Pyrimidine metabolism	K10807;K10807;K10807;K10807	GO:0005971//ribonucleoside-diphosphate reductase complex	GO:0004748//ribonucleoside-diphosphate reductase activity, thioredoxin disulfide as acceptor;GO:0005524//ATP binding	GO:0006260//DNA replication;GO:0009265//2'-deoxyribonucleotide biosynthetic process
5	38	Isoform0007938	At2g30620	0.682	0.398	7.71416	2.33609	1.72341	0	0	XP_010278122.1 PREDICTED: histone H1-like [Nelumbo nucifera]	-	-	-	-	GO:0000786//nucleosome	GO:0003677//DNA binding	GO:0006334//nucleosome assembly
5	39	Isoform0056871	DUT	0.448	0.204	3.54634	1.07731	1.7189	0	0	KAF8409948.1 hypothetical protein HHK36_002467 [Tetracentron sinense]	Metabolism;Metabolism	Global and overview maps;Nucleotide metabolism	ko01100//Metabolic pathways;ko00240//Pyrimidine metabolism	K01520;K01520	-	GO:0004170//dUTP diphosphatase activity;GO:0008829//dCTP deaminase activity	GO:0009394//2'-deoxyribonucleotide metabolic process
5	40	Isoform0057540	HIS2B	0.91	0.712	20.5457	6.29518	1.70652	0	0	PIA38711.1 hypothetical protein AQUCO_02700137v1 [Aquilegia coerulea]	-	-	-	-	GO:0005669//transcription factor TFIID complex	GO:0003677//DNA binding	GO:0006352//DNA-templated transcription, initiation
5	41	Isoform0057567	Os03g0162200	0.523	0.245	3.35534	1.07307	1.64472	0	0	XP_010274247.1 PREDICTED: probable histone H2A variant 3 [Nelumbo nucifera]	-	-	-	-	-	GO:0003677//DNA binding	-
5	42	Isoform0014155	CMT3	0.34	0.137	1.57155	0.516512	1.60531	0	0	OVA20709.1 Chromo domain/shadow [Macleaya cordata]	Metabolism;Metabolism	Global and overview maps;Amino acid metabolism	ko01100//Metabolic pathways;ko00270//Cysteine and methionine metabolism	K00558;K00558	GO:0005575//cellular_component;GO:0005622//intracellular anatomical structure;GO:0005634//nucleus;GO:0043226//organelle;GO:0043227//membrane-bounded organelle;GO:0043229//intracellular organelle;GO:0043231//intracellular membrane-bounded organelle	GO:0003674//molecular_function;GO:0003676//nucleic acid binding;GO:0003677//DNA binding;GO:0003682//chromatin binding;GO:0003824//catalytic activity;GO:0003886//DNA (cytosine-5-)-methyltransferase activity;GO:0005488//binding;GO:0008168//methyltransferase activity;GO:0008757//S-adenosylmethionine-dependent methyltransferase activity;GO:0009008//DNA-methyltransferase activity;GO:0016740//transfera…	GO:0006139//nucleobase-containing compound metabolic process;GO:0006259//DNA metabolic process;GO:0006304//DNA modification;GO:0006305//DNA alkylation;GO:0006306//DNA methylation;GO:0006325//chromatin organization;GO:0006351//transcription, DNA-templated;GO:0006355//regulation of transcription, DNA-templated;GO:0006725//cellular aromatic compound metabolic process;GO:0006807//nitrogen compound me…
5	43	Isoform0054964	At2g30620	0.493	0.276	3.29566	1.17423	1.48885	0	0	OMO57034.1 Histone H1/H5, partial [Corchorus capsularis]	-	-	-	-	GO:0000785//chromatin;GO:0000786//nucleosome;GO:0005575//cellular_component;GO:0005622//intracellular anatomical structure;GO:0005634//nucleus;GO:0005694//chromosome;GO:0032991//protein-containing complex;GO:0032993//protein-DNA complex;GO:0043226//organelle;GO:0043227//membrane-bounded organelle;GO:0043228//non-membrane-bounded organelle;GO:0043229//intracellular organelle;GO:0043231//intracellu…	GO:0003674//molecular_function;GO:0003676//nucleic acid binding;GO:0003677//DNA binding;GO:0005488//binding;GO:0097159//organic cyclic compound binding;GO:1901363//heterocyclic compound binding	GO:0006323//DNA packaging;GO:0006325//chromatin organization;GO:0006333//chromatin assembly or disassembly;GO:0006334//nucleosome assembly;GO:0006996//organelle organization;GO:0008150//biological_process;GO:0009987//cellular process;GO:0016043//cellular component organization;GO:0022607//cellular component assembly;GO:0031497//chromatin assembly;GO:0034622//cellular protein-containing complex as…
5	44	Isoform0054668	HMGIY2	0.566	0.335	3.97605	1.45226	1.45304	0	0	PIA33569.1 hypothetical protein AQUCO_04100184v1 [Aquilegia coerulea]	-	-	-	-	GO:0000785//chromatin;GO:0000786//nucleosome;GO:0005575//cellular_component;GO:0005622//intracellular anatomical structure;GO:0005634//nucleus;GO:0005694//chromosome;GO:0005730//nucleolus;GO:0005737//cytoplasm;GO:0005739//mitochondrion;GO:0031974//membrane-enclosed lumen;GO:0031981//nuclear lumen;GO:0032991//protein-containing complex;GO:0032993//protein-DNA complex;GO:0043226//organelle;GO:00432…	GO:0003674//molecular_function;GO:0003676//nucleic acid binding;GO:0003677//DNA binding;GO:0005488//binding;GO:0097159//organic cyclic compound binding;GO:1901363//heterocyclic compound binding	GO:0006323//DNA packaging;GO:0006325//chromatin organization;GO:0006333//chromatin assembly or disassembly;GO:0006334//nucleosome assembly;GO:0006996//organelle organization;GO:0008150//biological_process;GO:0009987//cellular process;GO:0016043//cellular component organization;GO:0022607//cellular component assembly;GO:0031497//chromatin assembly;GO:0034622//cellular protein-containing complex as…
5	45	Isoform0057673	Isoform0057673	0.725	0.474	8.83087	3.26874	1.43382	0	0	-	-	-	-	-	-	-	-
5	46	Isoform0056749	HMGB3	0.891	0.773	16.4488	7.6225	1.10965	0	0	KAA8547591.1 hypothetical protein F0562_004020 [Nyssa sinensis]	-	-	-	-	GO:0030289//protein phosphatase 4 complex	GO:0019888//protein phosphatase regulator activity	GO:0006383//transcription by RNA polymerase III;GO:0007283//spermatogenesis;GO:0035092//sperm chromatin condensation
5	47	Isoform0058036	CKS1	0.84	0.678	11.4449	5.92303	0.950297	0	0	PIA54927.1 hypothetical protein AQUCO_00901082v1 [Aquilegia coerulea]	-	-	-	-	GO:0000151//ubiquitin ligase complex;GO:0000307//cyclin-dependent protein kinase holoenzyme complex;GO:0005575//cellular_component;GO:0005622//intracellular anatomical structure;GO:0005634//nucleus;GO:0005737//cytoplasm;GO:0019005//SCF ubiquitin ligase complex;GO:0031461//cullin-RING ubiquitin ligase complex;GO:0032991//protein-containing complex;GO:0043226//organelle;GO:0043227//membrane-bounded…	GO:0003674//molecular_function;GO:0005488//binding;GO:0005515//protein binding;GO:0008047//enzyme activator activity;GO:0008270//zinc ion binding;GO:0016538//cyclin-dependent protein serine/threonine kinase regulator activity;GO:0019207//kinase regulator activity;GO:0019209//kinase activator activity;GO:0019887//protein kinase regulator activity;GO:0019899//enzyme binding;GO:0019900//kinase bindi…	GO:0000079//regulation of cyclin-dependent protein serine/threonine kinase activity;GO:0001932//regulation of protein phosphorylation;GO:0001934//positive regulation of protein phosphorylation;GO:0006325//chromatin organization;GO:0006355//regulation of transcription, DNA-templated;GO:0006357//regulation of transcription by RNA polymerase II;GO:0006996//organelle organization;GO:0007049//cell cyc…
5	48	Isoform0044329	TUBB1	0.723	0.555	6.88766	3.60659	0.933378	1.73254e-302	3.85663e-298	KAF8405376.1 hypothetical protein HHK36_010280 [Tetracentron sinense]	Cellular Processes	Transport and catabolism	ko04145//Phagosome	K07375	GO:0005575//cellular_component;GO:0005622//intracellular anatomical structure;GO:0005737//cytoplasm;GO:0005856//cytoskeleton;GO:0005874//microtubule;GO:0015630//microtubule cytoskeleton;GO:0043226//organelle;GO:0043228//non-membrane-bounded organelle;GO:0043229//intracellular organelle;GO:0043232//intracellular non-membrane-bounded organelle;GO:0099080//supramolecular complex;GO:0099081//supramol…	GO:0000166//nucleotide binding;GO:0001882//nucleoside binding;GO:0001883//purine nucleoside binding;GO:0003674//molecular_function;GO:0003824//catalytic activity;GO:0003924//GTPase activity;GO:0005198//structural molecule activity;GO:0005200//structural constituent of cytoskeleton;GO:0005488//binding;GO:0005525//GTP binding;GO:0016462//pyrophosphatase activity;GO:0016787//hydrolase activity;GO:00…	GO:0000910//cytokinesis;GO:0006996//organelle organization;GO:0007010//cytoskeleton organization;GO:0007017//microtubule-based process;GO:0008150//biological_process;GO:0009987//cellular process;GO:0016043//cellular component organization;GO:0071840//cellular component organization or biogenesis
5	49	Isoform0057090	RPP1A	0.957	0.923	25.6463	18.4415	0.475794	4.17938e-293	9.3033e-289	KAG6543316.1 hypothetical protein Mapa_015230 [Marchantia paleacea]	Genetic Information Processing	Translation	ko03010//Ribosome	K02942	-	-	-
5	50	Isoform0050399	EB1C	0.334	0.145	1.58942	0.577887	1.45964	1.10658e-271	2.46324e-267	KAF8406268.1 hypothetical protein HHK36_008353 [Tetracentron sinense]	-	-	-	-	-	GO:0005515//protein binding;GO:0008017//microtubule binding	-

## Sheet: Claster6
Target_Cluster	Number	Gene ID	Gene Name	Target_Cluster_pct	Other_Cluster_pct	Target_Cluster_mean	Other_Cluster_mean	Log2FC	Pvalue	Qvalue	Description	KEGG_A_class	KEGG_B_class	Pathway	K_ID	GO Component	GO Function	GO Process
6	1	Isoform0010387	RL6	0.367	0.024	1.19575	0.0697681	4.09921	0	0	XP_010254802.1 PREDICTED: protein RADIALIS-like 3 [Nelumbo nucifera]	-	-	-	-	-	-	-
6	2	Isoform0048141	Isoform0048141	0.699	0.126	10.6447	0.727969	3.87011	0	0	-	-	-	-	-	-	-	-
6	3	Isoform0056515	Isoform0056515	0.261	0.029	1.46182	0.132621	3.46239	0	0	-	-	-	-	-	-	-	-
6	4	Isoform0032937	Isoform0032937	0.738	0.168	10.3645	0.998391	3.3759	0	0	-	-	-	-	-	-	-	-
6	5	Isoform0017320	Isoform0017320	0.468	0.106	5.59086	0.635238	3.1377	0	0	XP_043706505.1 uncharacterized protein LOC122656119 [Telopea speciosissima]	-	-	-	-	-	-	-
6	6	Isoform0036781	Isoform0036781	0.503	0.112	5.78728	0.680543	3.08813	0	0	-	-	-	-	-	-	-	-
6	7	Isoform0044115	Isoform0044115	0.359	0.07	2.43666	0.302	3.01228	0	0	KDP42357.1 hypothetical protein JCGZ_02872 [Jatropha curcas]	-	-	-	-	-	-	-
6	8	Isoform0008767	KIN6	0.425	0.052	1.39652	0.177597	2.97515	0	0	OVA19841.1 Kinesin [Macleaya cordata]	-	-	-	-	GO:0005575//cellular_component;GO:0005622//intracellular anatomical structure;GO:0005737//cytoplasm;GO:0005856//cytoskeleton;GO:0005871//kinesin complex;GO:0005874//microtubule;GO:0005875//microtubule associated complex;GO:0015630//microtubule cytoskeleton;GO:0032991//protein-containing complex;GO:0043226//organelle;GO:0043228//non-membrane-bounded organelle;GO:0043229//intracellular organelle;GO…	GO:0000166//nucleotide binding;GO:0003674//molecular_function;GO:0003774//cytoskeletal motor activity;GO:0003777//microtubule motor activity;GO:0003824//catalytic activity;GO:0005488//binding;GO:0005515//protein binding;GO:0005524//ATP binding;GO:0008017//microtubule binding;GO:0008092//cytoskeletal protein binding;GO:0008574//plus-end-directed microtubule motor activity;GO:0015631//tubulin bindi…	GO:0000226//microtubule cytoskeleton organization;GO:0000278//mitotic cell cycle;GO:0000280//nuclear division;GO:0006260//DNA replication;GO:0006928//movement of cell or subcellular component;GO:0006996//organelle organization;GO:0007010//cytoskeleton organization;GO:0007017//microtubule-based process;GO:0007018//microtubule-based movement;GO:0007049//cell cycle;GO:0007051//spindle organization;G…
6	9	Isoform0011442	Isoform0011442	0.319	0.072	2.59438	0.341956	2.9235	0	0	-	-	-	-	-	-	-	-
6	10	Isoform0036049	Isoform0036049	0.624	0.161	6.61622	0.881694	2.90766	0	0	-	-	-	-	-	-	-	-
6	11	Isoform0007719	Isoform0007719	0.354	0.065	2.17085	0.292414	2.89218	0	0	XP_043706505.1 uncharacterized protein LOC122656119 [Telopea speciosissima]	-	-	-	-	-	-	-
6	12	Isoform0001654	KIN12F	0.549	0.086	3.25151	0.455127	2.83677	0	0	KAF8414212.1 hypothetical protein HHK36_002212 [Tetracentron sinense]	-	-	-	-	GO:0005575//cellular_component;GO:0005622//intracellular anatomical structure;GO:0005737//cytoplasm;GO:0005813//centrosome;GO:0005815//microtubule organizing center;GO:0005819//spindle;GO:0005829//cytosol;GO:0005856//cytoskeleton;GO:0005871//kinesin complex;GO:0005873//plus-end kinesin complex;GO:0005874//microtubule;GO:0005875//microtubule associated complex;GO:0015630//microtubule cytoskeleton;…	GO:0000166//nucleotide binding;GO:0003674//molecular_function;GO:0003676//nucleic acid binding;GO:0003677//DNA binding;GO:0003774//cytoskeletal motor activity;GO:0003777//microtubule motor activity;GO:0003824//catalytic activity;GO:0005488//binding;GO:0005515//protein binding;GO:0005524//ATP binding;GO:0008017//microtubule binding;GO:0008092//cytoskeletal protein binding;GO:0008574//plus-end-dire…	GO:0000278//mitotic cell cycle;GO:0002376//immune system process;GO:0002478//antigen processing and presentation of exogenous peptide antigen;GO:0002495//antigen processing and presentation of peptide antigen via MHC class II;GO:0002504//antigen processing and presentation of peptide or polysaccharide antigen via MHC class II;GO:0006810//transport;GO:0006890//retrograde vesicle-mediated transport…
6	13	Isoform0003028	KIN12F	0.341	0.049	1.21332	0.171143	2.82568	0	0	KAF8406359.1 hypothetical protein HHK36_008446 [Tetracentron sinense]	-	-	-	-	GO:0031514//motile cilium	GO:0005524//ATP binding	GO:0006606//protein import into nucleus;GO:0007059//chromosome segregation;GO:0030261//chromosome condensation;GO:0048870//cell motility
6	14	Isoform0023261	DCLRE1B	0.292	0.036	0.845842	0.119451	2.82397	0	0	OVA13181.1 DNA repair metallo-beta-lactamase [Macleaya cordata]	-	-	-	-	-	GO:0008270//zinc ion binding	GO:0006401//RNA catabolic process
6	15	Isoform0000008	KIN12C	0.567	0.093	2.32833	0.329429	2.82125	0	0	KAF8392699.1 hypothetical protein HHK36_023048 [Tetracentron sinense]	-	-	-	-	GO:0005575//cellular_component;GO:0005622//intracellular anatomical structure;GO:0005737//cytoplasm;GO:0005856//cytoskeleton;GO:0005871//kinesin complex;GO:0005874//microtubule;GO:0005875//microtubule associated complex;GO:0009524//phragmoplast;GO:0015630//microtubule cytoskeleton;GO:0032991//protein-containing complex;GO:0043226//organelle;GO:0043228//non-membrane-bounded organelle;GO:0043229//i…	GO:0000166//nucleotide binding;GO:0003674//molecular_function;GO:0003774//cytoskeletal motor activity;GO:0003777//microtubule motor activity;GO:0003824//catalytic activity;GO:0005488//binding;GO:0005515//protein binding;GO:0005524//ATP binding;GO:0008017//microtubule binding;GO:0008092//cytoskeletal protein binding;GO:0015631//tubulin binding;GO:0016462//pyrophosphatase activity;GO:0016787//hydro…	GO:0000278//mitotic cell cycle;GO:0000281//mitotic cytokinesis;GO:0000910//cytokinesis;GO:0000911//cytokinesis by cell plate formation;GO:0006928//movement of cell or subcellular component;GO:0007017//microtubule-based process;GO:0007018//microtubule-based movement;GO:0007049//cell cycle;GO:0007059//chromosome segregation;GO:0008150//biological_process;GO:0009987//cellular process;GO:0022402//cel…
6	16	Isoform0034217	BUB1	0.304	0.038	0.833585	0.121508	2.77828	0	0	KAF9590845.1 hypothetical protein IFM89_038717 [Coptis chinensis]	-	-	-	-	GO:0000228//nuclear chromosome;GO:0000775//chromosome, centromeric region;GO:0000776//kinetochore;GO:0000779//condensed chromosome, centromeric region;GO:0000793//condensed chromosome;GO:0000794//condensed nuclear chromosome;GO:0000940//outer kinetochore;GO:0005575//cellular_component;GO:0005622//intracellular anatomical structure;GO:0005634//nucleus;GO:0005654//nucleoplasm;GO:0005694//chromosome…	GO:0000166//nucleotide binding;GO:0003674//molecular_function;GO:0003824//catalytic activity;GO:0004672//protein kinase activity;GO:0004674//protein serine/threonine kinase activity;GO:0005488//binding;GO:0005524//ATP binding;GO:0016301//kinase activity;GO:0016740//transferase activity;GO:0016772//transferase activity, transferring phosphorus-containing groups;GO:0016773//phosphotransferase activ…	GO:0000003//reproduction;GO:0000075//cell cycle checkpoint signaling;GO:0000278//mitotic cell cycle;GO:0000280//nuclear division;GO:0000819//sister chromatid segregation;GO:0006464//cellular protein modification process;GO:0006468//protein phosphorylation;GO:0006793//phosphorus metabolic process;GO:0006796//phosphate-containing compound metabolic process;GO:0006807//nitrogen compound metabolic pr…
6	17	Isoform0039485	Isoform0039485	0.281	0.035	0.789717	0.11541	2.77457	0	0	OVA18348.1 hypothetical protein BVC80_1835g787 [Macleaya cordata]	-	-	-	-	-	-	-
6	18	Isoform0039471	DEK3	0.392	0.054	1.3202	0.192945	2.77449	0	0	XP_043691226.1 uncharacterized protein DDB_G0286299 isoform X4 [Telopea speciosissima]	-	-	-	-	-	-	-
6	19	Isoform0001081	Isoform0001081	0.486	0.071	1.73628	0.254217	2.77187	0	0	XP_010276055.1 PREDICTED: abnormal spindle-like microcephaly-associated protein homolog isoform X3 [Nelumbo nucifera]	-	-	-	-	GO:0000922//spindle pole;GO:0005575//cellular_component;GO:0005622//intracellular anatomical structure;GO:0005634//nucleus;GO:0005737//cytoplasm;GO:0005813//centrosome;GO:0005815//microtubule organizing center;GO:0005819//spindle;GO:0005856//cytoskeleton;GO:0005874//microtubule;GO:0005875//microtubule associated complex;GO:0005886//plasma membrane;GO:0015630//microtubule cytoskeleton;GO:0016020//…	GO:0003674//molecular_function;GO:0005488//binding;GO:0005515//protein binding;GO:0005516//calmodulin binding;GO:0008017//microtubule binding;GO:0008092//cytoskeletal protein binding;GO:0015631//tubulin binding;GO:0017022//myosin binding;GO:0019899//enzyme binding;GO:0019900//kinase binding;GO:0019901//protein kinase binding;GO:0019904//protein domain specific binding;GO:0032027//myosin light cha…	GO:0000003//reproduction;GO:0000132//establishment of mitotic spindle orientation;GO:0000212//meiotic spindle organization;GO:0000226//microtubule cytoskeleton organization;GO:0000278//mitotic cell cycle;GO:0000280//nuclear division;GO:0001764//neuron migration;GO:0002052//positive regulation of neuroblast proliferation;GO:0003006//developmental process involved in reproduction;GO:0006810//transp…
6	20	Isoform0002646	Isoform0002646	0.358	0.072	1.77005	0.267368	2.72689	0	0	-	-	-	-	-	-	-	-
6	21	Isoform0001052	KIN4C	0.302	0.039	0.842602	0.127622	2.72298	0	0	XP_042507478.1 kinesin-like protein KIN-4C isoform X1 [Macadamia integrifolia]	-	-	-	-	GO:0005575//cellular_component;GO:0005622//intracellular anatomical structure;GO:0005856//cytoskeleton;GO:0005871//kinesin complex;GO:0005874//microtubule;GO:0005875//microtubule associated complex;GO:0005911//cell-cell junction;GO:0009506//plasmodesma;GO:0015630//microtubule cytoskeleton;GO:0030054//cell junction;GO:0032991//protein-containing complex;GO:0043226//organelle;GO:0043228//non-membra…	GO:0000166//nucleotide binding;GO:0003674//molecular_function;GO:0003774//cytoskeletal motor activity;GO:0003777//microtubule motor activity;GO:0003824//catalytic activity;GO:0005488//binding;GO:0005515//protein binding;GO:0005524//ATP binding;GO:0008017//microtubule binding;GO:0008092//cytoskeletal protein binding;GO:0008574//plus-end-directed microtubule motor activity;GO:0015631//tubulin bindi…	GO:0006928//movement of cell or subcellular component;GO:0007017//microtubule-based process;GO:0007018//microtubule-based movement;GO:0008150//biological_process;GO:0009987//cellular process;GO:0016043//cellular component organization;GO:0045229//external encapsulating structure organization;GO:0071554//cell wall organization or biogenesis;GO:0071555//cell wall organization;GO:0071840//cellular c…
6	22	Isoform0017448	BARD1	0.365	0.052	1.16712	0.178625	2.70795	0	0	KAF8401959.1 hypothetical protein HHK36_012910 [Tetracentron sinense]	Genetic Information Processing	Replication and repair	ko03440//Homologous recombination	K10683	GO:0000109//nucleotide-excision repair complex;GO:0000151//ubiquitin ligase complex;GO:0000152//nuclear ubiquitin ligase complex;GO:0005575//cellular_component;GO:0005622//intracellular anatomical structure;GO:0005634//nucleus;GO:0005886//plasma membrane;GO:0016020//membrane;GO:0031436//BRCA1-BARD1 complex;GO:0032991//protein-containing complex;GO:0043226//organelle;GO:0043227//membrane-bounded o…	GO:0003674//molecular_function;GO:0003676//nucleic acid binding;GO:0003677//DNA binding;GO:0003824//catalytic activity;GO:0004842//ubiquitin-protein transferase activity;GO:0005488//binding;GO:0016740//transferase activity;GO:0019787//ubiquitin-like protein transferase activity;GO:0043167//ion binding;GO:0043169//cation binding;GO:0046872//metal ion binding;GO:0061630//ubiquitin protein ligase ac…	GO:0000724//double-strand break repair via homologous recombination;GO:0000725//recombinational repair;GO:0006139//nucleobase-containing compound metabolic process;GO:0006259//DNA metabolic process;GO:0006281//DNA repair;GO:0006289//nucleotide-excision repair;GO:0006302//double-strand break repair;GO:0006310//DNA recombination;GO:0006325//chromatin organization;GO:0006351//transcription, DNA-temp…
6	23	Isoform0008798	BRCA1	0.461	0.073	1.84192	0.286174	2.68625	0	0	OVA13240.1 BRCT domain [Macleaya cordata]	Genetic Information Processing	Replication and repair	ko03440//Homologous recombination	K10683	GO:0000109//nucleotide-excision repair complex;GO:0000151//ubiquitin ligase complex;GO:0000152//nuclear ubiquitin ligase complex;GO:0005575//cellular_component;GO:0005622//intracellular anatomical structure;GO:0005634//nucleus;GO:0005886//plasma membrane;GO:0016020//membrane;GO:0031436//BRCA1-BARD1 complex;GO:0032991//protein-containing complex;GO:0043226//organelle;GO:0043227//membrane-bounded o…	GO:0003674//molecular_function;GO:0003824//catalytic activity;GO:0004842//ubiquitin-protein transferase activity;GO:0005488//binding;GO:0008270//zinc ion binding;GO:0016740//transferase activity;GO:0019787//ubiquitin-like protein transferase activity;GO:0043167//ion binding;GO:0043169//cation binding;GO:0046872//metal ion binding;GO:0061630//ubiquitin protein ligase activity;GO:0140096//catalytic…	GO:0000724//double-strand break repair via homologous recombination;GO:0000725//recombinational repair;GO:0006139//nucleobase-containing compound metabolic process;GO:0006259//DNA metabolic process;GO:0006281//DNA repair;GO:0006289//nucleotide-excision repair;GO:0006302//double-strand break repair;GO:0006310//DNA recombination;GO:0006355//regulation of transcription, DNA-templated;GO:0006357//reg…
6	24	Isoform0007833	KIN5C	0.412	0.062	1.3257	0.216932	2.61144	0	0	OVA10015.1 Kinesin [Macleaya cordata]	-	-	-	-	GO:0005575//cellular_component;GO:0005622//intracellular anatomical structure;GO:0005737//cytoplasm;GO:0005819//spindle;GO:0005856//cytoskeleton;GO:0005871//kinesin complex;GO:0005874//microtubule;GO:0005875//microtubule associated complex;GO:0015630//microtubule cytoskeleton;GO:0032991//protein-containing complex;GO:0043226//organelle;GO:0043228//non-membrane-bounded organelle;GO:0043229//intrac…	GO:0000166//nucleotide binding;GO:0003674//molecular_function;GO:0003774//cytoskeletal motor activity;GO:0003777//microtubule motor activity;GO:0003824//catalytic activity;GO:0005488//binding;GO:0005515//protein binding;GO:0005524//ATP binding;GO:0008017//microtubule binding;GO:0008092//cytoskeletal protein binding;GO:0008574//plus-end-directed microtubule motor activity;GO:0015631//tubulin bindi…	GO:0006928//movement of cell or subcellular component;GO:0007017//microtubule-based process;GO:0007018//microtubule-based movement;GO:0008150//biological_process;GO:0009987//cellular process
6	25	Isoform0034903	Isoform0034903	0.277	0.066	1.9809	0.335335	2.56249	0	0	-	-	-	-	-	-	-	-
6	26	Isoform0033913	DEK3	0.28	0.039	0.793664	0.134469	2.56125	0	0	XP_042490302.1 myb-like protein X isoform X2 [Macadamia integrifolia]	-	-	-	-	-	-	-
6	27	Isoform0040969	IQD6	0.358	0.053	1.13008	0.198443	2.50963	0	0	XP_010262062.1 PREDICTED: protein IQ-DOMAIN 1-like [Nelumbo nucifera]	-	-	-	-	-	GO:0005515//protein binding	-
6	28	Isoform0001316	CTC1	0.305	0.048	0.834445	0.146607	2.50886	0	0	OVA10488.1 CST complex subunit CTC1 [Macleaya cordata]	-	-	-	-	GO:0000781//chromosome, telomeric region;GO:0005575//cellular_component;GO:0005576//extracellular region;GO:0005622//intracellular anatomical structure;GO:0005634//nucleus;GO:0005694//chromosome;GO:0043226//organelle;GO:0043227//membrane-bounded organelle;GO:0043228//non-membrane-bounded organelle;GO:0043229//intracellular organelle;GO:0043231//intracellular membrane-bounded organelle;GO:0043232/…	GO:0003674//molecular_function;GO:0003676//nucleic acid binding;GO:0003677//DNA binding;GO:0003697//single-stranded DNA binding;GO:0005179//hormone activity;GO:0005488//binding;GO:0097159//organic cyclic compound binding;GO:1901363//heterocyclic compound binding	GO:0000723//telomere maintenance;GO:0006139//nucleobase-containing compound metabolic process;GO:0006259//DNA metabolic process;GO:0006725//cellular aromatic compound metabolic process;GO:0006807//nitrogen compound metabolic process;GO:0006996//organelle organization;GO:0008150//biological_process;GO:0008152//metabolic process;GO:0009987//cellular process;GO:0016043//cellular component organizati…
6	29	Isoform0003881	Isoform0003881	0.293	0.044	0.797334	0.14071	2.50246	0	0	KAF8402767.1 hypothetical protein HHK36_010857 [Tetracentron sinense]	-	-	-	-	-	-	-
6	30	Isoform0016380	NEAP3	0.261	0.039	0.717777	0.127071	2.4979	0	0	XP_042476480.1 nuclear envelope-associated protein 2-like isoform X1 [Macadamia integrifolia]	-	-	-	-	-	GO:0005524//ATP binding	GO:0006886//intracellular protein transport;GO:0007059//chromosome segregation;GO:0016192//vesicle-mediated transport;GO:0030261//chromosome condensation
6	31	Isoform0019088	HASPIN	0.274	0.04	0.740424	0.131878	2.48914	0	0	OVA16664.1 Protein kinase domain [Macleaya cordata]	-	-	-	-	GO:0005575//cellular_component;GO:0005622//intracellular anatomical structure;GO:0005634//nucleus;GO:0005694//chromosome;GO:0005737//cytoplasm;GO:0005813//centrosome;GO:0005815//microtubule organizing center;GO:0005819//spindle;GO:0005856//cytoskeleton;GO:0009524//phragmoplast;GO:0015630//microtubule cytoskeleton;GO:0043226//organelle;GO:0043227//membrane-bounded organelle;GO:0043228//non-membran…	GO:0000166//nucleotide binding;GO:0003674//molecular_function;GO:0003676//nucleic acid binding;GO:0003677//DNA binding;GO:0003824//catalytic activity;GO:0004672//protein kinase activity;GO:0004674//protein serine/threonine kinase activity;GO:0005488//binding;GO:0005524//ATP binding;GO:0016301//kinase activity;GO:0016740//transferase activity;GO:0016772//transferase activity, transferring phosphor…	GO:0000070//mitotic sister chromatid segregation;GO:0000278//mitotic cell cycle;GO:0000280//nuclear division;GO:0000819//sister chromatid segregation;GO:0006325//chromatin organization;GO:0006464//cellular protein modification process;GO:0006468//protein phosphorylation;GO:0006793//phosphorus metabolic process;GO:0006796//phosphate-containing compound metabolic process;GO:0006807//nitrogen compou…
6	32	Isoform0001755	Isoform0001755	0.343	0.056	0.997443	0.177942	2.48682	0	0	KAF8409776.1 hypothetical protein HHK36_005855 [Tetracentron sinense]	-	-	-	-	-	-	-
6	33	Isoform0002711	SMC2-2	0.565	0.109	2.19392	0.396352	2.46866	0	0	KAF6164612.1 hypothetical protein GIB67_032840, partial [Kingdonia uniflora]	-	-	-	-	GO:0000228//nuclear chromosome;GO:0000775//chromosome, centromeric region;GO:0000776//kinetochore;GO:0000779//condensed chromosome, centromeric region;GO:0000785//chromatin;GO:0000793//condensed chromosome;GO:0000794//condensed nuclear chromosome;GO:0000796//condensin complex;GO:0005575//cellular_component;GO:0005622//intracellular anatomical structure;GO:0005634//nucleus;GO:0005654//nucleoplasm;…	GO:0000166//nucleotide binding;GO:0000217//DNA secondary structure binding;GO:0003674//molecular_function;GO:0003676//nucleic acid binding;GO:0003677//DNA binding;GO:0003680//minor groove of adenine-thymine-rich DNA binding;GO:0003682//chromatin binding;GO:0003690//double-stranded DNA binding;GO:0003697//single-stranded DNA binding;GO:0003824//catalytic activity;GO:0005198//structural molecule ac…	GO:0000003//reproduction;GO:0000012//single strand break repair;GO:0000070//mitotic sister chromatid segregation;GO:0000278//mitotic cell cycle;GO:0000280//nuclear division;GO:0000819//sister chromatid segregation;GO:0006139//nucleobase-containing compound metabolic process;GO:0006259//DNA metabolic process;GO:0006260//DNA replication;GO:0006281//DNA repair;GO:0006310//DNA recombination;GO:000632…
6	34	Isoform0005181	ncapg	0.444	0.075	1.39677	0.254117	2.45853	0	0	XP_042511292.1 condensin complex subunit 3 [Macadamia integrifolia]	-	-	-	-	GO:0000228//nuclear chromosome;GO:0000793//condensed chromosome;GO:0000794//condensed nuclear chromosome;GO:0000796//condensin complex;GO:0005575//cellular_component;GO:0005622//intracellular anatomical structure;GO:0005634//nucleus;GO:0005694//chromosome;GO:0005737//cytoplasm;GO:0031974//membrane-enclosed lumen;GO:0031981//nuclear lumen;GO:0032991//protein-containing complex;GO:0043226//organell…	GO:0003674//molecular_function;GO:0003682//chromatin binding;GO:0005488//binding	GO:0000003//reproduction;GO:0000070//mitotic sister chromatid segregation;GO:0000278//mitotic cell cycle;GO:0000280//nuclear division;GO:0000819//sister chromatid segregation;GO:0006323//DNA packaging;GO:0006996//organelle organization;GO:0007049//cell cycle;GO:0007059//chromosome segregation;GO:0007076//mitotic chromosome condensation;GO:0007127//meiosis I;GO:0007129//homologous chromosome pairi…
6	35	Isoform0054037	Isoform0054037	0.314	0.051	1.11225	0.202591	2.45684	0	0	KAF8397596.1 hypothetical protein HHK36_016516 [Tetracentron sinense]	-	-	-	-	-	-	-
6	36	Isoform0034344	CYCA2-1	0.254	0.039	0.667162	0.125871	2.4061	0	0	OUZ99665.1 Cyclin [Macleaya cordata]	-	-	-	-	-	-	-
6	37	Isoform0010203	KINUC	0.301	0.054	0.942766	0.180516	2.38478	0	0	RZC70518.1 hypothetical protein C5167_033673 [Papaver somniferum]	Cellular Processes	Transport and catabolism	ko04144//Endocytosis	K10396	GO:0005575//cellular_component;GO:0005622//intracellular anatomical structure;GO:0005737//cytoplasm;GO:0005819//spindle;GO:0005856//cytoskeleton;GO:0005871//kinesin complex;GO:0005874//microtubule;GO:0005875//microtubule associated complex;GO:0009524//phragmoplast;GO:0015630//microtubule cytoskeleton;GO:0032991//protein-containing complex;GO:0043226//organelle;GO:0043228//non-membrane-bounded org…	GO:0000166//nucleotide binding;GO:0003674//molecular_function;GO:0003774//cytoskeletal motor activity;GO:0003777//microtubule motor activity;GO:0003824//catalytic activity;GO:0005488//binding;GO:0005515//protein binding;GO:0005524//ATP binding;GO:0008017//microtubule binding;GO:0008092//cytoskeletal protein binding;GO:0015631//tubulin binding;GO:0016462//pyrophosphatase activity;GO:0016787//hydro…	GO:0006928//movement of cell or subcellular component;GO:0007017//microtubule-based process;GO:0007018//microtubule-based movement;GO:0007059//chromosome segregation;GO:0007275//multicellular organism development;GO:0008150//biological_process;GO:0009987//cellular process;GO:0022622//root system development;GO:0030261//chromosome condensation;GO:0032501//multicellular organismal process;GO:003250…
6	38	Isoform0000064	ESP1	0.335	0.062	1.05683	0.203691	2.37529	0	0	OVA03751.1 Peptidase C50 [Macleaya cordata]	-	-	-	-	GO:0005575//cellular_component;GO:0005622//intracellular anatomical structure;GO:0005634//nucleus;GO:0005737//cytoplasm;GO:0005813//centrosome;GO:0005815//microtubule organizing center;GO:0005819//spindle;GO:0005829//cytosol;GO:0005856//cytoskeleton;GO:0015630//microtubule cytoskeleton;GO:0043226//organelle;GO:0043227//membrane-bounded organelle;GO:0043228//non-membrane-bounded organelle;GO:00432…	GO:0003674//molecular_function;GO:0003824//catalytic activity;GO:0004175//endopeptidase activity;GO:0004197//cysteine-type endopeptidase activity;GO:0008233//peptidase activity;GO:0008234//cysteine-type peptidase activity;GO:0016787//hydrolase activity;GO:0140096//catalytic activity, acting on a protein	GO:0000003//reproduction;GO:0000070//mitotic sister chromatid segregation;GO:0000212//meiotic spindle organization;GO:0000226//microtubule cytoskeleton organization;GO:0000278//mitotic cell cycle;GO:0000280//nuclear division;GO:0000281//mitotic cytokinesis;GO:0000819//sister chromatid segregation;GO:0000910//cytokinesis;GO:0006508//proteolysis;GO:0006807//nitrogen compound metabolic process;GO:00…
6	39	Isoform0021323	Isoform0021323	0.281	0.069	1.41715	0.273655	2.37256	0	0	KAE8716977.1 cytochrome P450 71A9-like [Hibiscus syriacus]	-	-	-	-	-	-	-
6	40	Isoform0045206	Isoform0045206	0.369	0.059	1.10571	0.21399	2.36936	0	0	KAF8414244.1 hypothetical protein HHK36_002244 [Tetracentron sinense]	-	-	-	-	-	GO:0005524//ATP binding	GO:0007059//chromosome segregation;GO:0030261//chromosome condensation
6	41	Isoform0006969	TK	0.28	0.06	1.11971	0.218787	2.35553	0	0	KAF8414220.1 hypothetical protein HHK36_002220 [Tetracentron sinense]	Metabolism;Metabolism	Global and overview maps;Nucleotide metabolism	ko01100//Metabolic pathways;ko00240//Pyrimidine metabolism	K00857;K00857	-	GO:0004797//thymidine kinase activity;GO:0005524//ATP binding	-
6	42	Isoform0001737	KIN12E	0.412	0.078	1.53266	0.301075	2.34785	0	0	KAF8403419.1 hypothetical protein HHK36_011522 [Tetracentron sinense]	-	-	-	-	GO:0005575//cellular_component;GO:0005622//intracellular anatomical structure;GO:0005737//cytoplasm;GO:0005813//centrosome;GO:0005815//microtubule organizing center;GO:0005819//spindle;GO:0005829//cytosol;GO:0005856//cytoskeleton;GO:0005871//kinesin complex;GO:0005873//plus-end kinesin complex;GO:0005874//microtubule;GO:0005875//microtubule associated complex;GO:0015630//microtubule cytoskeleton;…	GO:0000166//nucleotide binding;GO:0003674//molecular_function;GO:0003676//nucleic acid binding;GO:0003677//DNA binding;GO:0003774//cytoskeletal motor activity;GO:0003777//microtubule motor activity;GO:0003824//catalytic activity;GO:0005488//binding;GO:0005515//protein binding;GO:0005524//ATP binding;GO:0008017//microtubule binding;GO:0008092//cytoskeletal protein binding;GO:0015631//tubulin bindi…	GO:0000278//mitotic cell cycle;GO:0002376//immune system process;GO:0002478//antigen processing and presentation of exogenous peptide antigen;GO:0002495//antigen processing and presentation of peptide antigen via MHC class II;GO:0002504//antigen processing and presentation of peptide or polysaccharide antigen via MHC class II;GO:0006810//transport;GO:0006890//retrograde vesicle-mediated transport…
6	43	Isoform0013498	KIN7D	0.34	0.07	1.21034	0.240016	2.3342	0	0	OVA20397.1 Kinesin [Macleaya cordata]	-	-	-	-	-	GO:0005524//ATP binding;GO:0008017//microtubule binding	GO:0007018//microtubule-based movement
6	44	Isoform0007164	KIN5C	0.446	0.086	1.44492	0.290907	2.31236	0	0	KAF8403314.1 hypothetical protein HHK36_011416 [Tetracentron sinense]	-	-	-	-	GO:0005575//cellular_component;GO:0005622//intracellular anatomical structure;GO:0005737//cytoplasm;GO:0005819//spindle;GO:0005856//cytoskeleton;GO:0005871//kinesin complex;GO:0005874//microtubule;GO:0005875//microtubule associated complex;GO:0015630//microtubule cytoskeleton;GO:0032991//protein-containing complex;GO:0043226//organelle;GO:0043228//non-membrane-bounded organelle;GO:0043229//intrac…	GO:0000166//nucleotide binding;GO:0003674//molecular_function;GO:0003774//cytoskeletal motor activity;GO:0003777//microtubule motor activity;GO:0003824//catalytic activity;GO:0005488//binding;GO:0005515//protein binding;GO:0005524//ATP binding;GO:0008017//microtubule binding;GO:0008092//cytoskeletal protein binding;GO:0008574//plus-end-directed microtubule motor activity;GO:0015631//tubulin bindi…	GO:0006928//movement of cell or subcellular component;GO:0007017//microtubule-based process;GO:0007018//microtubule-based movement;GO:0008150//biological_process;GO:0009987//cellular process
6	45	Isoform0014155	CMT3	0.583	0.124	2.34327	0.475419	2.30125	0	0	OVA20709.1 Chromo domain/shadow [Macleaya cordata]	Metabolism;Metabolism	Global and overview maps;Amino acid metabolism	ko01100//Metabolic pathways;ko00270//Cysteine and methionine metabolism	K00558;K00558	GO:0005575//cellular_component;GO:0005622//intracellular anatomical structure;GO:0005634//nucleus;GO:0043226//organelle;GO:0043227//membrane-bounded organelle;GO:0043229//intracellular organelle;GO:0043231//intracellular membrane-bounded organelle	GO:0003674//molecular_function;GO:0003676//nucleic acid binding;GO:0003677//DNA binding;GO:0003682//chromatin binding;GO:0003824//catalytic activity;GO:0003886//DNA (cytosine-5-)-methyltransferase activity;GO:0005488//binding;GO:0008168//methyltransferase activity;GO:0008757//S-adenosylmethionine-dependent methyltransferase activity;GO:0009008//DNA-methyltransferase activity;GO:0016740//transfera…	GO:0006139//nucleobase-containing compound metabolic process;GO:0006259//DNA metabolic process;GO:0006304//DNA modification;GO:0006305//DNA alkylation;GO:0006306//DNA methylation;GO:0006325//chromatin organization;GO:0006351//transcription, DNA-templated;GO:0006355//regulation of transcription, DNA-templated;GO:0006725//cellular aromatic compound metabolic process;GO:0006807//nitrogen compound me…
6	46	Isoform0025820	CYCB3-1	0.257	0.042	0.667571	0.136282	2.29232	0	0	OVA15696.1 Cyclin [Macleaya cordata]	-	-	-	-	-	-	-
6	47	Isoform0009112	ECT2	0.42	0.084	1.41574	0.293287	2.27118	0	0	XP_043719644.1 YTH domain-containing protein ECT3 isoform X2 [Telopea speciosissima]	-	-	-	-	-	GO:0003723//RNA binding	-
6	48	Isoform0047335	BUBR1	0.382	0.07	1.2826	0.266061	2.26924	0	0	XP_010266303.1 PREDICTED: mitotic spindle checkpoint protein BUBR1 [Nelumbo nucifera]	-	-	-	-	GO:0000228//nuclear chromosome;GO:0000775//chromosome, centromeric region;GO:0000776//kinetochore;GO:0000779//condensed chromosome, centromeric region;GO:0000793//condensed chromosome;GO:0000794//condensed nuclear chromosome;GO:0005575//cellular_component;GO:0005622//intracellular anatomical structure;GO:0005634//nucleus;GO:0005694//chromosome;GO:0005737//cytoplasm;GO:0005815//microtubule organiz…	GO:0003674//molecular_function;GO:0003824//catalytic activity;GO:0004672//protein kinase activity;GO:0016301//kinase activity;GO:0016740//transferase activity;GO:0016772//transferase activity, transferring phosphorus-containing groups;GO:0016773//phosphotransferase activity, alcohol group as acceptor;GO:0140096//catalytic activity, acting on a protein	GO:0000003//reproduction;GO:0000075//cell cycle checkpoint signaling;GO:0000278//mitotic cell cycle;GO:0000280//nuclear division;GO:0000819//sister chromatid segregation;GO:0006464//cellular protein modification process;GO:0006468//protein phosphorylation;GO:0006793//phosphorus metabolic process;GO:0006796//phosphate-containing compound metabolic process;GO:0006807//nitrogen compound metabolic pr…
6	49	Isoform0015821	KIN7N	0.26	0.047	0.685412	0.143188	2.25906	0	0	PIA57039.1 hypothetical protein AQUCO_00600041v1 [Aquilegia coerulea]	-	-	-	-	-	GO:0005524//ATP binding;GO:0008017//microtubule binding	GO:0007018//microtubule-based movement
6	50	Isoform0044501	NEK3	0.291	0.054	0.823667	0.175871	2.22755	0	0	KAF8401741.1 hypothetical protein HHK36_012687 [Tetracentron sinense]	-	-	-	-	-	GO:0004672//protein kinase activity;GO:0005524//ATP binding	GO:0006468//protein phosphorylation

## Sheet: Claster7
Target_Cluster	Number	Gene ID	Gene Name	Target_Cluster_pct	Other_Cluster_pct	Target_Cluster_mean	Other_Cluster_mean	Log2FC	Pvalue	Qvalue	Description	KEGG_A_class	KEGG_B_class	Pathway	K_ID	GO Component	GO Function	GO Process
7	1	Isoform0011917	Neurl1b	0.298	0.011	1.43334	0.0362431	5.30553	0	0	KAF8369299.1 hypothetical protein HHK36_032694 [Tetracentron sinense]	-	-	-	-	-	-	-
7	2	Isoform0011533	SCL28	0.629	0.038	5.68255	0.155351	5.19293	0	0	OVA14158.1 Transcription factor GRAS [Macleaya cordata]	-	-	-	-	GO:0005575//cellular_component;GO:0005622//intracellular anatomical structure;GO:0005634//nucleus;GO:0043226//organelle;GO:0043227//membrane-bounded organelle;GO:0043229//intracellular organelle;GO:0043231//intracellular membrane-bounded organelle	GO:0003674//molecular_function;GO:0003676//nucleic acid binding;GO:0003677//DNA binding;GO:0003700//DNA-binding transcription factor activity;GO:0005488//binding;GO:0043565//sequence-specific DNA binding;GO:0097159//organic cyclic compound binding;GO:0140110//transcription regulator activity;GO:1901363//heterocyclic compound binding	GO:0006139//nucleobase-containing compound metabolic process;GO:0006351//transcription, DNA-templated;GO:0006355//regulation of transcription, DNA-templated;GO:0006725//cellular aromatic compound metabolic process;GO:0006807//nitrogen compound metabolic process;GO:0007154//cell communication;GO:0007165//signal transduction;GO:0008150//biological_process;GO:0008152//metabolic process;GO:0009058//b…
7	3	Isoform0056538	Isoform0056538	0.742	0.064	8.51529	0.257265	5.04873	0	0	-	-	-	-	-	-	-	-
7	4	Isoform0011613	SCL28	0.489	0.023	2.95793	0.0906634	5.02792	0	0	OVA14158.1 Transcription factor GRAS [Macleaya cordata]	-	-	-	-	GO:0005575//cellular_component;GO:0005622//intracellular anatomical structure;GO:0005634//nucleus;GO:0043226//organelle;GO:0043227//membrane-bounded organelle;GO:0043229//intracellular organelle;GO:0043231//intracellular membrane-bounded organelle	GO:0003674//molecular_function;GO:0003676//nucleic acid binding;GO:0003677//DNA binding;GO:0003700//DNA-binding transcription factor activity;GO:0005488//binding;GO:0043565//sequence-specific DNA binding;GO:0097159//organic cyclic compound binding;GO:0140110//transcription regulator activity;GO:1901363//heterocyclic compound binding	GO:0006139//nucleobase-containing compound metabolic process;GO:0006351//transcription, DNA-templated;GO:0006355//regulation of transcription, DNA-templated;GO:0006725//cellular aromatic compound metabolic process;GO:0006807//nitrogen compound metabolic process;GO:0007154//cell communication;GO:0007165//signal transduction;GO:0008150//biological_process;GO:0008152//metabolic process;GO:0009058//b…
7	5	Isoform0013472	IMK3	0.466	0.021	2.36396	0.0752277	4.9738	0	0	OVA07833.1 Protein kinase domain [Macleaya cordata]	-	-	-	-	GO:0005575//cellular_component;GO:0005618//cell wall;GO:0005886//plasma membrane;GO:0005911//cell-cell junction;GO:0009505//plant-type cell wall;GO:0009506//plasmodesma;GO:0016020//membrane;GO:0016021//integral component of membrane;GO:0030054//cell junction;GO:0030312//external encapsulating structure;GO:0031224//intrinsic component of membrane;GO:0055044//symplast;GO:0071944//cell periphery	GO:0000166//nucleotide binding;GO:0003674//molecular_function;GO:0003824//catalytic activity;GO:0004672//protein kinase activity;GO:0005488//binding;GO:0005515//protein binding;GO:0005524//ATP binding;GO:0016301//kinase activity;GO:0016709//oxidoreductase activity, acting on paired donors, with incorporation or reduction of molecular oxygen, NAD(P)H as one donor, and incorporation of one atom of …	GO:0006464//cellular protein modification process;GO:0006468//protein phosphorylation;GO:0006744//ubiquinone biosynthetic process;GO:0006793//phosphorus metabolic process;GO:0006796//phosphate-containing compound metabolic process;GO:0006807//nitrogen compound metabolic process;GO:0008150//biological_process;GO:0008152//metabolic process;GO:0009987//cellular process;GO:0016310//phosphorylation;GO…
7	6	Isoform0038445	Isoform0038445	0.355	0.015	1.62213	0.0521055	4.96031	0	0	XP_043687416.1 uncharacterized protein LOC122638623 [Telopea speciosissima]	-	-	-	-	-	-	-
7	7	Isoform0043326	At3g51280	0.521	0.036	4.44799	0.147079	4.91849	0	0	OVA19608.1 Tetratricopeptide repeat-containing domain [Macleaya cordata]	-	-	-	-	GO:0005575//cellular_component;GO:0005622//intracellular anatomical structure;GO:0005634//nucleus;GO:0043226//organelle;GO:0043227//membrane-bounded organelle;GO:0043229//intracellular organelle;GO:0043231//intracellular membrane-bounded organelle	GO:0005515//protein binding;GO:0042802//identical protein binding	GO:0007049//cell cycle;GO:0008150//biological_process;GO:0009987//cellular process;GO:0051301//cell division
7	8	Isoform0042372	KN	0.658	0.06	7.69368	0.254817	4.91614	0	0	KAF8407382.1 hypothetical protein HHK36_006513 [Tetracentron sinense]	Genetic Information Processing	Folding, sorting and degradation	ko04130//SNARE interactions in vesicular transport	K08486	GO:0005575//cellular_component;GO:0005622//intracellular anatomical structure;GO:0005737//cytoplasm;GO:0005886//plasma membrane;GO:0005911//cell-cell junction;GO:0009504//cell plate;GO:0009506//plasmodesma;GO:0009524//phragmoplast;GO:0012505//endomembrane system;GO:0016020//membrane;GO:0016021//integral component of membrane;GO:0030054//cell junction;GO:0031201//SNARE complex;GO:0031224//intrinsi…	GO:0000149//SNARE binding;GO:0003674//molecular_function;GO:0005484//SNAP receptor activity;GO:0005488//binding;GO:0005515//protein binding	GO:0006810//transport;GO:0006886//intracellular protein transport;GO:0006887//exocytosis;GO:0006906//vesicle fusion;GO:0006996//organelle organization;GO:0007049//cell cycle;GO:0008104//protein localization;GO:0008150//biological_process;GO:0009987//cellular process;GO:0015031//protein transport;GO:0015833//peptide transport;GO:0016043//cellular component organization;GO:0016050//vesicle organiza…
7	9	Isoform0003473	CSLD5	0.433	0.023	2.43992	0.0813024	4.90739	0	0	KAF9604302.1 hypothetical protein IFM89_005628 [Coptis chinensis]	Metabolism;Metabolism	Global and overview maps;Carbohydrate metabolism	ko01100//Metabolic pathways;ko00520//Amino sugar and nucleotide sugar metabolism	K00770;K00770	GO:0000139//Golgi membrane;GO:0005575//cellular_component;GO:0005622//intracellular anatomical structure;GO:0005737//cytoplasm;GO:0005794//Golgi apparatus;GO:0012505//endomembrane system;GO:0016020//membrane;GO:0016021//integral component of membrane;GO:0031090//organelle membrane;GO:0031224//intrinsic component of membrane;GO:0031984//organelle subcompartment;GO:0043226//organelle;GO:0043227//me…	GO:0000030//mannosyltransferase activity;GO:0003674//molecular_function;GO:0003824//catalytic activity;GO:0008194//UDP-glycosyltransferase activity;GO:0008375//acetylglucosaminyltransferase activity;GO:0016740//transferase activity;GO:0016757//glycosyltransferase activity;GO:0016758//hexosyltransferase activity;GO:0016759//cellulose synthase activity;GO:0016760//cellulose synthase (UDP-forming) a…	GO:0000271//polysaccharide biosynthetic process;GO:0000278//mitotic cell cycle;GO:0000281//mitotic cytokinesis;GO:0000910//cytokinesis;GO:0000911//cytokinesis by cell plate formation;GO:0000919//cell plate assembly;GO:0001101//response to acid chemical;GO:0005975//carbohydrate metabolic process;GO:0005976//polysaccharide metabolic process;GO:0006073//cellular glucan metabolic process;GO:0006950//…
7	10	Isoform0022466	Isoform0022466	0.385	0.018	1.82682	0.0628257	4.86184	0	0	OVA06542.1 hypothetical protein BVC80_1739g26 [Macleaya cordata]	-	-	-	-	-	-	-
7	11	Isoform0043218	CYCB1-1	0.489	0.031	3.38053	0.11772	4.84382	0	0	KAF8395747.1 hypothetical protein HHK36_019698 [Tetracentron sinense]	-	-	-	-	GO:0005575//cellular_component;GO:0005622//intracellular anatomical structure;GO:0005634//nucleus;GO:0043226//organelle;GO:0043227//membrane-bounded organelle;GO:0043229//intracellular organelle;GO:0043231//intracellular membrane-bounded organelle	-	GO:0007049//cell cycle;GO:0008150//biological_process;GO:0009987//cellular process;GO:0051301//cell division
7	12	Isoform0015423	Isoform0015423	0.534	0.042	4.74224	0.166226	4.83435	0	0	KAF8395987.1 hypothetical protein HHK36_017598 [Tetracentron sinense]	-	-	-	-	-	-	-
7	13	Isoform0024608	Isoform0024608	0.581	0.048	5.27667	0.185586	4.82947	0	0	KAF8393458.1 hypothetical protein HHK36_021702 [Tetracentron sinense]	-	-	-	-	-	-	-
7	14	Isoform0044255	CYCB1-2	0.513	0.042	4.84611	0.173593	4.80305	0	0	KAF8396279.1 hypothetical protein HHK36_017894 [Tetracentron sinense]	-	-	-	-	GO:0005575//cellular_component;GO:0005622//intracellular anatomical structure;GO:0005634//nucleus;GO:0043226//organelle;GO:0043227//membrane-bounded organelle;GO:0043229//intracellular organelle;GO:0043231//intracellular membrane-bounded organelle	-	GO:0007049//cell cycle;GO:0008150//biological_process;GO:0009987//cellular process;GO:0051301//cell division
7	15	Isoform0041430	MDP60	0.471	0.024	2.57529	0.0926475	4.79684	0	0	XP_010259341.1 PREDICTED: protein TPX2 [Nelumbo nucifera]	-	-	-	-	-	-	-
7	16	Isoform0028177	Isoform0028177	0.534	0.03	3.08231	0.111386	4.79038	0	0	KAF5188706.1 dicer-like protein [Thalictrum thalictroides]	-	-	-	-	-	-	-
7	17	Isoform0008906	KIN10A	0.366	0.019	1.7021	0.0616127	4.78794	0	0	KAF8401946.1 hypothetical protein HHK36_012897 [Tetracentron sinense]	-	-	-	-	GO:0005575//cellular_component;GO:0005622//intracellular anatomical structure;GO:0005634//nucleus;GO:0005737//cytoplasm;GO:0005856//cytoskeleton;GO:0005871//kinesin complex;GO:0005874//microtubule;GO:0005875//microtubule associated complex;GO:0009524//phragmoplast;GO:0015630//microtubule cytoskeleton;GO:0032991//protein-containing complex;GO:0043226//organelle;GO:0043227//membrane-bounded organel…	GO:0000166//nucleotide binding;GO:0003674//molecular_function;GO:0003676//nucleic acid binding;GO:0003677//DNA binding;GO:0003774//cytoskeletal motor activity;GO:0003777//microtubule motor activity;GO:0003824//catalytic activity;GO:0005488//binding;GO:0005515//protein binding;GO:0005524//ATP binding;GO:0008017//microtubule binding;GO:0008092//cytoskeletal protein binding;GO:0008574//plus-end-dire…	GO:0006810//transport;GO:0006928//movement of cell or subcellular component;GO:0007017//microtubule-based process;GO:0007018//microtubule-based movement;GO:0008150//biological_process;GO:0009987//cellular process;GO:0010970//transport along microtubule;GO:0030705//cytoskeleton-dependent intracellular transport;GO:0045893//positive regulation of transcription, DNA-templated;GO:0046907//intracellul…
7	18	Isoform0032899	CYCB1-2	0.397	0.022	2.37195	0.0869319	4.77005	0	0	KAF5199061.1 Cyclin, partial [Thalictrum thalictroides]	-	-	-	-	GO:0005575//cellular_component;GO:0005622//intracellular anatomical structure;GO:0005634//nucleus;GO:0043226//organelle;GO:0043227//membrane-bounded organelle;GO:0043229//intracellular organelle;GO:0043231//intracellular membrane-bounded organelle	-	GO:0007049//cell cycle;GO:0008150//biological_process;GO:0009987//cellular process;GO:0051301//cell division
7	19	Isoform0008037	QKY	0.62	0.05	5.09919	0.189553	4.7496	0	0	KAF8403463.1 hypothetical protein HHK36_011567 [Tetracentron sinense]	-	-	-	-	GO:0005575//cellular_component;GO:0005622//intracellular anatomical structure;GO:0005737//cytoplasm;GO:0005886//plasma membrane;GO:0008021//synaptic vesicle;GO:0012505//endomembrane system;GO:0012506//vesicle membrane;GO:0016020//membrane;GO:0030054//cell junction;GO:0030133//transport vesicle;GO:0030424//axon;GO:0030658//transport vesicle membrane;GO:0030659//cytoplasmic vesicle membrane;GO:0030…	GO:0000149//SNARE binding;GO:0003674//molecular_function;GO:0005488//binding;GO:0005509//calcium ion binding;GO:0005515//protein binding;GO:0005516//calmodulin binding;GO:0005543//phospholipid binding;GO:0008289//lipid binding;GO:0017075//syntaxin-1 binding;GO:0019905//syntaxin binding;GO:0019992//diacylglycerol binding;GO:0043167//ion binding;GO:0043168//anion binding;GO:0043169//cation binding;…	GO:0001505//regulation of neurotransmitter levels;GO:0006810//transport;GO:0006836//neurotransmitter transport;GO:0006887//exocytosis;GO:0007154//cell communication;GO:0007165//signal transduction;GO:0007267//cell-cell signaling;GO:0007268//chemical synaptic transmission;GO:0007269//neurotransmitter secretion;GO:0008150//biological_process;GO:0009987//cellular process;GO:0010646//regulation of ce…
7	20	Isoform0049773	Isoform0049773	0.654	0.1	14.2957	0.537732	4.73255	0	0	OVA04915.1 hypothetical protein BVC80_8873g19 [Macleaya cordata]	-	-	-	-	-	GO:0008758//UDP-2,3-diacylglucosamine hydrolase activity	GO:0009245//lipid A biosynthetic process
7	21	Isoform0034573	Isoform0034573	0.373	0.018	1.66237	0.0631526	4.71825	0	0	KAF8407197.1 hypothetical protein HHK36_006324 [Tetracentron sinense]	-	-	-	-	-	-	-
7	22	Isoform0045801	At2g01630	0.624	0.057	5.15325	0.204081	4.65827	0	0	KAF8369956.1 hypothetical protein HHK36_032014 [Tetracentron sinense]	-	-	-	-	-	GO:0004553//hydrolase activity, hydrolyzing O-glycosyl compounds	GO:0005975//carbohydrate metabolic process
7	23	Isoform0045617	Isoform0045617	0.384	0.019	1.89336	0.0751587	4.65486	0	0	XP_010264923.1 PREDICTED: rRNA biogenesis protein rrp36 [Nelumbo nucifera]	-	-	-	-	-	-	-
7	24	Isoform0056670	At2g25060	0.734	0.101	11.4899	0.461925	4.63656	0	0	XP_010242072.1 PREDICTED: early nodulin-like protein 1 [Nelumbo nucifera]	-	-	-	-	-	GO:0009055//electron transfer activity	-
7	25	Isoform0019320	TPX2	0.577	0.05	5.25783	0.212625	4.62808	0	0	KAF8409216.1 hypothetical protein HHK36_005290 [Tetracentron sinense]	-	-	-	-	-	-	-
7	26	Isoform0046576	Isoform0046576	0.584	0.065	7.14495	0.289441	4.62558	0	0	KAF8395858.1 hypothetical protein HHK36_019812 [Tetracentron sinense]	-	-	-	-	-	-	-
7	27	Isoform0045143	Slx1b	0.367	0.02	1.66817	0.0675813	4.6255	0	0	OVA12654.1 GIY-YIG nuclease superfamily [Macleaya cordata]	-	-	-	-	GO:0000228//nuclear chromosome;GO:0005575//cellular_component;GO:0005622//intracellular anatomical structure;GO:0005634//nucleus;GO:0005654//nucleoplasm;GO:0005694//chromosome;GO:0031974//membrane-enclosed lumen;GO:0031981//nuclear lumen;GO:0032991//protein-containing complex;GO:0033557//Slx1-Slx4 complex;GO:0043226//organelle;GO:0043227//membrane-bounded organelle;GO:0043228//non-membrane-bounde…	GO:0003674//molecular_function;GO:0003824//catalytic activity;GO:0004518//nuclease activity;GO:0004519//endonuclease activity;GO:0004520//endodeoxyribonuclease activity;GO:0004536//deoxyribonuclease activity;GO:0005488//binding;GO:0008821//crossover junction endodeoxyribonuclease activity;GO:0016787//hydrolase activity;GO:0016788//hydrolase activity, acting on ester bonds;GO:0016888//endodeoxyrib…	GO:0000723//telomere maintenance;GO:0001325//formation of extrachromosomal circular DNA;GO:0006139//nucleobase-containing compound metabolic process;GO:0006259//DNA metabolic process;GO:0006281//DNA repair;GO:0006310//DNA recombination;GO:0006725//cellular aromatic compound metabolic process;GO:0006807//nitrogen compound metabolic process;GO:0006950//response to stress;GO:0006974//cellular respon…
7	28	Isoform0041190	Isoform0041190	0.58	0.04	3.82264	0.155174	4.62261	0	0	XP_010264923.1 PREDICTED: rRNA biogenesis protein rrp36 [Nelumbo nucifera]	-	-	-	-	-	-	-
7	29	Isoform0056535	CHMP1	0.761	0.078	8.03297	0.332195	4.59583	0	0	OVA00831.1 Snf7 [Macleaya cordata]	Cellular Processes	Transport and catabolism	ko04144//Endocytosis	K12197	-	-	GO:0007034//vacuolar transport
7	30	Isoform0056493	UBC19	0.833	0.127	14.1651	0.593155	4.57779	0	0	OUZ99408.1 Ubiquitin-conjugating enzyme [Macleaya cordata]	Genetic Information Processing	Folding, sorting and degradation	ko04120//Ubiquitin mediated proteolysis	K06688	-	GO:0005515//protein binding	GO:0006464//cellular protein modification process;GO:0015031//protein transport
7	31	Isoform0051912	TAN	0.305	0.014	1.30895	0.0550474	4.57159	0	0	OVA05491.1 hypothetical protein BVC80_441g267 [Macleaya cordata]	-	-	-	-	-	-	-
7	32	Isoform0004905	KIN5D	0.547	0.048	4.43238	0.194735	4.5085	0	0	KAF8402800.1 hypothetical protein HHK36_010891 [Tetracentron sinense]	-	-	-	-	GO:0005576//extracellular region	GO:0005524//ATP binding;GO:0008017//microtubule binding;GO:0008289//lipid binding	GO:0006869//lipid transport;GO:0007018//microtubule-based movement;GO:0007059//chromosome segregation;GO:0030261//chromosome condensation;GO:0042157//lipoprotein metabolic process
7	33	Isoform0041894	CYCB1-1	0.406	0.027	2.34655	0.10402	4.49561	0	0	KAF5199061.1 Cyclin, partial [Thalictrum thalictroides]	-	-	-	-	GO:0005575//cellular_component;GO:0005622//intracellular anatomical structure;GO:0005634//nucleus;GO:0043226//organelle;GO:0043227//membrane-bounded organelle;GO:0043229//intracellular organelle;GO:0043231//intracellular membrane-bounded organelle	-	GO:0007049//cell cycle;GO:0008150//biological_process;GO:0009987//cellular process;GO:0051301//cell division
7	34	Isoform0010725	Isoform0010725	0.272	0.012	0.917222	0.0408573	4.4886	0	0	OVA17078.1 hypothetical protein BVC80_9047g30 [Macleaya cordata]	-	-	-	-	-	-	-
7	35	Isoform0058230	Isoform0058230	0.518	0.046	4.3197	0.193918	4.47742	0	0	EOX99920.1 Uncharacterized protein TCM_008928 [Theobroma cacao]	-	-	-	-	-	GO:0046983//protein dimerization activity	-
7	36	Isoform0030079	Isoform0030079	0.397	0.033	2.57817	0.115916	4.47519	0	0	OVA18568.1 hypothetical protein BVC80_1831g105 [Macleaya cordata]	-	-	-	-	-	GO:0005524//ATP binding	GO:0007059//chromosome segregation;GO:0030261//chromosome condensation;GO:0048309//endoplasmic reticulum inheritance;GO:0051028//mRNA transport
7	37	Isoform0041381	FZR3	0.49	0.042	3.86951	0.175119	4.46574	0	0	XP_010262545.1 PREDICTED: protein FIZZY-RELATED 3 [Nelumbo nucifera]	Genetic Information Processing	Folding, sorting and degradation	ko04120//Ubiquitin mediated proteolysis	K03364	-	GO:0003674//molecular_function;GO:0005488//binding;GO:0005515//protein binding;GO:0010997//anaphase-promoting complex binding;GO:0030234//enzyme regulator activity;GO:0044877//protein-containing complex binding;GO:0055106//ubiquitin-protein transferase regulator activity;GO:0097027//ubiquitin-protein transferase activator activity;GO:0098772//molecular function regulator	GO:0006464//cellular protein modification process;GO:0006807//nitrogen compound metabolic process;GO:0007049//cell cycle;GO:0008150//biological_process;GO:0008152//metabolic process;GO:0009893//positive regulation of metabolic process;GO:0009987//cellular process;GO:0010604//positive regulation of macromolecule metabolic process;GO:0016567//protein ubiquitination;GO:0019222//regulation of metabol…
7	38	Isoform0039453	CYCB2-4	0.544	0.045	3.82829	0.173589	4.46295	0	0	KAF8405534.1 hypothetical protein HHK36_010441 [Tetracentron sinense]	-	-	-	-	-	-	-
7	39	Isoform0057126	At2g25060	0.843	0.18	20.0703	0.91024	4.46267	0	0	XP_043694018.1 early nodulin-like protein 3 [Telopea speciosissima]	-	-	-	-	-	GO:0009055//electron transfer activity	-
7	40	Isoform0049936	Isoform0049936	0.524	0.118	13.2872	0.621349	4.41848	0	0	XP_043699224.1 uncharacterized protein LOC122650004 [Telopea speciosissima]	-	-	-	-	-	-	-
7	41	Isoform0007867	KIN10A	0.522	0.039	2.96975	0.139495	4.41206	0	0	KAF8401946.1 hypothetical protein HHK36_012897 [Tetracentron sinense]	-	-	-	-	GO:0005575//cellular_component;GO:0005622//intracellular anatomical structure;GO:0005634//nucleus;GO:0005737//cytoplasm;GO:0005856//cytoskeleton;GO:0005871//kinesin complex;GO:0005874//microtubule;GO:0005875//microtubule associated complex;GO:0009524//phragmoplast;GO:0015630//microtubule cytoskeleton;GO:0032991//protein-containing complex;GO:0043226//organelle;GO:0043227//membrane-bounded organel…	GO:0000166//nucleotide binding;GO:0003674//molecular_function;GO:0003676//nucleic acid binding;GO:0003677//DNA binding;GO:0003774//cytoskeletal motor activity;GO:0003777//microtubule motor activity;GO:0003824//catalytic activity;GO:0005488//binding;GO:0005515//protein binding;GO:0005524//ATP binding;GO:0008017//microtubule binding;GO:0008092//cytoskeletal protein binding;GO:0008574//plus-end-dire…	GO:0006810//transport;GO:0006928//movement of cell or subcellular component;GO:0007017//microtubule-based process;GO:0007018//microtubule-based movement;GO:0008150//biological_process;GO:0009987//cellular process;GO:0010970//transport along microtubule;GO:0030705//cytoskeleton-dependent intracellular transport;GO:0046907//intracellular transport;GO:0047496//vesicle transport along microtubule;GO:…
7	42	Isoform0004885	KIN5B	0.552	0.055	4.67369	0.22323	4.38796	0	0	KAF8397540.1 hypothetical protein HHK36_016458 [Tetracentron sinense]	-	-	-	-	GO:0005575//cellular_component;GO:0005622//intracellular anatomical structure;GO:0005737//cytoplasm;GO:0005819//spindle;GO:0005856//cytoskeleton;GO:0005871//kinesin complex;GO:0005874//microtubule;GO:0005875//microtubule associated complex;GO:0015630//microtubule cytoskeleton;GO:0032991//protein-containing complex;GO:0043226//organelle;GO:0043228//non-membrane-bounded organelle;GO:0043229//intrac…	GO:0000166//nucleotide binding;GO:0003674//molecular_function;GO:0003774//cytoskeletal motor activity;GO:0003777//microtubule motor activity;GO:0003824//catalytic activity;GO:0005488//binding;GO:0005515//protein binding;GO:0005524//ATP binding;GO:0008017//microtubule binding;GO:0008092//cytoskeletal protein binding;GO:0008574//plus-end-directed microtubule motor activity;GO:0015631//tubulin bindi…	GO:0006928//movement of cell or subcellular component;GO:0007017//microtubule-based process;GO:0007018//microtubule-based movement;GO:0008150//biological_process;GO:0009987//cellular process
7	43	Isoform0053180	Isoform0053180	0.645	0.059	4.81727	0.232537	4.37268	0	0	KAF8401673.1 hypothetical protein HHK36_012619 [Tetracentron sinense]	-	-	-	-	-	-	-
7	44	Isoform0050983	Isoform0050983	0.554	0.069	6.23928	0.305254	4.3533	0	0	OVA04915.1 hypothetical protein BVC80_8873g19 [Macleaya cordata]	-	-	-	-	-	-	-
7	45	Isoform0046989	RTNLB17	0.559	0.047	3.67937	0.181014	4.34528	0	0	PIA35138.1 hypothetical protein AQUCO_03600062v1 [Aquilegia coerulea]	-	-	-	-	GO:0005575//cellular_component;GO:0005622//intracellular anatomical structure;GO:0005737//cytoplasm;GO:0005783//endoplasmic reticulum;GO:0005789//endoplasmic reticulum membrane;GO:0012505//endomembrane system;GO:0016020//membrane;GO:0016021//integral component of membrane;GO:0031224//intrinsic component of membrane;GO:0031984//organelle subcompartment;GO:0042175//nuclear outer membrane-endoplasmi…	-	-
7	46	Isoform0045583	Isoform0045583	0.36	0.022	1.67019	0.0823858	4.34148	0	0	OUZ99402.1 hypothetical protein BVC80_8057g6 [Macleaya cordata]	-	-	-	-	-	-	GO:0006629//lipid metabolic process;GO:0008380//RNA splicing
7	47	Isoform0000414	NACK1	0.558	0.047	3.63909	0.182229	4.31975	0	0	XP_043695461.1 kinesin-like protein NACK1 isoform X1 [Telopea speciosissima]	-	-	-	-	GO:0000775//chromosome, centromeric region;GO:0005575//cellular_component;GO:0005622//intracellular anatomical structure;GO:0005694//chromosome;GO:0005737//cytoplasm;GO:0005856//cytoskeleton;GO:0005871//kinesin complex;GO:0005874//microtubule;GO:0005875//microtubule associated complex;GO:0009524//phragmoplast;GO:0015630//microtubule cytoskeleton;GO:0032991//protein-containing complex;GO:0043226//…	GO:0000166//nucleotide binding;GO:0003674//molecular_function;GO:0003774//cytoskeletal motor activity;GO:0003777//microtubule motor activity;GO:0003824//catalytic activity;GO:0005488//binding;GO:0005515//protein binding;GO:0005524//ATP binding;GO:0008017//microtubule binding;GO:0008092//cytoskeletal protein binding;GO:0015631//tubulin binding;GO:0016462//pyrophosphatase activity;GO:0016787//hydro…	GO:0000226//microtubule cytoskeleton organization;GO:0000278//mitotic cell cycle;GO:0000280//nuclear division;GO:0000281//mitotic cytokinesis;GO:0000910//cytokinesis;GO:0000911//cytokinesis by cell plate formation;GO:0006928//movement of cell or subcellular component;GO:0006996//organelle organization;GO:0007010//cytoskeleton organization;GO:0007017//microtubule-based process;GO:0007018//microtub…
7	48	Isoform0055082	MAD2	0.546	0.052	4.22851	0.213548	4.30752	0	0	XP_018817309.2 mitotic spindle checkpoint protein MAD2 [Juglans regia]	-	-	-	-	-	-	-
7	49	Isoform0023135	KIN10B	0.391	0.023	1.541	0.0779772	4.30467	0	0	KAF8402911.1 hypothetical protein HHK36_011003 [Tetracentron sinense]	-	-	-	-	GO:0005575//cellular_component;GO:0005622//intracellular anatomical structure;GO:0005737//cytoplasm;GO:0005815//microtubule organizing center;GO:0005829//cytosol;GO:0005856//cytoskeleton;GO:0005871//kinesin complex;GO:0005874//microtubule;GO:0005875//microtubule associated complex;GO:0005886//plasma membrane;GO:0005929//cilium;GO:0005930//axoneme;GO:0015630//microtubule cytoskeleton;GO:0016020//m…	GO:0000166//nucleotide binding;GO:0003674//molecular_function;GO:0003677//DNA binding;GO:0003774//cytoskeletal motor activity;GO:0003777//microtubule motor activity;GO:0003824//catalytic activity;GO:0003985//acetyl-CoA C-acetyltransferase activity;GO:0005488//binding;GO:0005515//protein binding;GO:0005524//ATP binding;GO:0008017//microtubule binding;GO:0008092//cytoskeletal protein binding;GO:000…	GO:0006631//fatty acid metabolic process;GO:0006810//transport;GO:0006928//movement of cell or subcellular component;GO:0006996//organelle organization;GO:0007017//microtubule-based process;GO:0007018//microtubule-based movement;GO:0007275//multicellular organism development;GO:0007399//nervous system development;GO:0008088//axo-dendritic transport;GO:0008104//protein localization;GO:0008150//bio…
7	50	Isoform0047772	Isoform0047772	0.565	0.054	3.86532	0.197495	4.2907	0	0	KAF8405415.1 hypothetical protein HHK36_010321 [Tetracentron sinense]	-	-	-	-	-	-	-
7		Isoform0059297	Isoform0059297	0.333	0.275	2.06795	1.60015	0.369996	2.14957e-17	4.78494e-13	-	-	-	-	-	-	-	-

## Sheet: Claster8
						Target_Cluster	Number	Gene ID	Gene Name	Target_Cluster_pct	Other_Cluster_pct	Target_Cluster_mean	Other_Cluster_mean	Log2FC	Pvalue	Qvalue	Description	KEGG_A_class	KEGG_B_class	Pathway	K_ID	GO Component	GO Function	GO Process
						8	1	Isoform0055293	Isoform0055293	0.887	0.67	20.7545	10.8044	0.941813	0	0	-	-	-	-	-	-	-	-
						8	2	Isoform0058428	DIR1	0.894	0.665	12.9795	7.51652	0.7881	0	0	PIA35866.1 hypothetical protein AQUCO_03400035v1 [Aquilegia coerulea]	-	-	-	-	-	-	-
						8	3	Isoform0049788	pKIWI504	0.999	0.966	57.7578	39.5457	0.546495	0	0	AWI62539.1 metallothionein protein type 2b [Persea americana var. drymifolia] [Persea americana]	-	-	-	-	GO:0005840//ribosome	GO:0003735//structural constituent of ribosome;GO:0046872//metal ion binding	GO:0006412//translation
						8	4	Isoform0055103	CAB37	0.947	0.817	17.0551	10.7515	0.665664	1.14848e-283	2.55651e-279	KDP29912.1 hypothetical protein JCGZ_18481 [Jatropha curcas]	Metabolism;Metabolism	Global and overview maps;Energy metabolism	ko01100//Metabolic pathways;ko00196//Photosynthesis - antenna proteins	K08913;K08913	GO:0005575//cellular_component;GO:0005622//intracellular anatomical structure;GO:0005737//cytoplasm;GO:0009507//chloroplast;GO:0009521//photosystem;GO:0009522//photosystem I;GO:0009523//photosystem II;GO:0009534//chloroplast thylakoid;GO:0009535//chloroplast thylakoid membrane;GO:0009536//plastid;GO:0009579//thylakoid;GO:0016020//membrane;GO:0016021//integral component of membrane;GO:0031224//int…	GO:0003674//molecular_function;GO:0005488//binding;GO:0016168//chlorophyll binding;GO:0043167//ion binding;GO:0043168//anion binding;GO:0043169//cation binding;GO:0046872//metal ion binding;GO:0046906//tetrapyrrole binding;GO:0097159//organic cyclic compound binding;GO:1901363//heterocyclic compound binding	GO:0006091//generation of precursor metabolites and energy;GO:0006464//cellular protein modification process;GO:0006807//nitrogen compound metabolic process;GO:0008150//biological_process;GO:0008152//metabolic process;GO:0009765//photosynthesis, light harvesting;GO:0009987//cellular process;GO:0015979//photosynthesis;GO:0018298//protein-chromophore linkage;GO:0019538//protein metabolic process;GO…
						8	5	Isoform0057322	At1g07790	0.917	0.732	12.8847	9.68629	0.41164	9.23735e-282	2.05623e-277	XP_024980845.1 uncharacterized protein LOC112517691 [Cynara cardunculus var. scolymus] [Cynara cardunculus]	-	-	-	-	GO:0005669//transcription factor TFIID complex	GO:0003677//DNA binding	GO:0006352//DNA-templated transcription, initiation
						8	6	Isoform0053289	CAB40	0.954	0.832	17.402	11.4952	0.598224	1.61724e-271	3.59998e-267	ABF17940.1 putative chloroplast chlorophyll a/b-binding protein [Carya cathayensis]	Metabolism;Metabolism	Global and overview maps;Energy metabolism	ko01100//Metabolic pathways;ko00196//Photosynthesis - antenna proteins	K08912;K08912	-	-	-
						8	7	Isoform0056067	GSTU17	0.984	0.93	25.8722	18.4207	0.490076	2.35857e-268	5.25017e-264	KAF8390299.1 hypothetical protein HHK36_024824 [Tetracentron sinense]	Metabolism;Metabolism	Global and overview maps;Metabolism of other amino acids	ko01100//Metabolic pathways;ko00480//Glutathione metabolism	K00799;K00799	-	GO:0005515//protein binding;GO:0016034//maleylacetoacetate isomerase activity	GO:0006559//L-phenylalanine catabolic process;GO:0006572//tyrosine catabolic process;GO:0006749//glutathione metabolic process
						8	8	Isoform0058113	SD2	0.988	0.917	28.271	19.812	0.512947	6.07267e-268	1.35178e-263	XP_023902333.1 defensin Ec-AMP-D2-like [Quercus suber]	-	-	-	-	GO:0005575//cellular_component;GO:0005576//extracellular region;GO:0005618//cell wall;GO:0005886//plasma membrane;GO:0009505//plant-type cell wall;GO:0016020//membrane;GO:0030312//external encapsulating structure;GO:0071944//cell periphery	-	GO:0001906//cell killing;GO:0006950//response to stress;GO:0006952//defense response;GO:0008150//biological_process;GO:0009605//response to external stimulus;GO:0009607//response to biotic stimulus;GO:0009620//response to fungus;GO:0031640//killing of cells of other organism;GO:0035821//modulation of process of other organism;GO:0043207//response to external biotic stimulus;GO:0044364//disruption…
						8	9	Isoform0045924	AED3	0.756	0.496	6.85547	3.96635	0.789442	1.29859e-255	2.89067e-251	OVA01795.1 Peptidase A1 [Macleaya cordata]	-	-	-	-	-	-	-
						8	10	Isoform0051461	ipdC	0.852	0.625	14.1198	9.50021	0.571687	2.71188e-252	6.03664e-248	XP_010270915.1 PREDICTED: nitronate monooxygenase-like [Nelumbo nucifera]	-	-	-	-	-	GO:0003824//catalytic activity;GO:0003938//IMP dehydrogenase activity;GO:0016491//oxidoreductase activity;GO:0018580//nitronate monooxygenase activity	GO:0009152//purine ribonucleotide biosynthetic process
						8	11	Isoform0054704	CAB40	0.949	0.829	18.0258	11.7383	0.618834	2.52015e-251	5.60986e-247	KAF8413597.1 hypothetical protein HHK36_001589 [Tetracentron sinense]	Metabolism;Metabolism	Global and overview maps;Energy metabolism	ko01100//Metabolic pathways;ko00196//Photosynthesis - antenna proteins	K08912;K08912	-	-	-
						8	12	Isoform0058435	Isoform0058435	0.997	0.948	43.4619	33.8317	0.361376	1.51105e-235	3.3636e-231	-	-	-	-	-	GO:0016020//membrane	GO:0046873//metal ion transmembrane transporter activity	GO:0030001//metal ion transport;GO:0055085//transmembrane transport
						8	13	Isoform0058213	Isoform0058213	0.974	0.839	21.4018	15.4793	0.467392	7.66008e-233	1.70513e-228	XP_031287545.1 metallothionein-like protein 2 [Pistacia vera]	-	-	-	-	GO:0005575//cellular_component	GO:0003674//molecular_function;GO:0005488//binding;GO:0005507//copper ion binding;GO:0043167//ion binding;GO:0043169//cation binding;GO:0046872//metal ion binding;GO:0046914//transition metal ion binding	GO:0006873//cellular ion homeostasis;GO:0006875//cellular metal ion homeostasis;GO:0006878//cellular copper ion homeostasis;GO:0008150//biological_process;GO:0009987//cellular process;GO:0019725//cellular homeostasis;GO:0030003//cellular cation homeostasis;GO:0042592//homeostatic process;GO:0046916//cellular transition metal ion homeostasis;GO:0048878//chemical homeostasis;GO:0050801//ion homeost…
						8	14	Isoform0058342	DIR1	0.678	0.422	5.50338	3.17477	0.793666	1.29301e-228	2.87825e-224	PIA35866.1 hypothetical protein AQUCO_03400035v1 [Aquilegia coerulea]	-	-	-	-	-	-	-
						8	15	Isoform0056571	PCKR1	0.995	0.972	34.5241	26.2619	0.39463	2.25537e-227	5.02046e-223	XP_030446302.1 peptidyl-prolyl cis-trans isomerase [Syzygium oleosum]	-	-	-	-	-	GO:0003755//peptidyl-prolyl cis-trans isomerase activity	GO:0000413//protein peptidyl-prolyl isomerization
						8	16	Isoform0042868	CHS	0.72	0.485	6.75111	3.93097	0.780238	1.57691e-224	3.51021e-220	XP_010249317.1 PREDICTED: chalcone synthase [Nelumbo nucifera]	Metabolism;Metabolism;Organismal Systems;Metabolism;Metabolism	Global and overview maps;Global and overview maps;Environmental adaptation;Biosynthesis of other secondary metabolites;Biosynthesis of other secondary metabolites	ko01100//Metabolic pathways;ko01110//Biosynthesis of secondary metabolites;ko04712//Circadian rhythm - plant;ko00960//Tropane, piperidine and pyridine alkaloid biosynthesis;ko00941//Flavonoid biosynthesis	K00660;K00660;K00660;K00660;K00660	GO:0016020//membrane	GO:0003674//molecular_function;GO:0003824//catalytic activity;GO:0004315//3-oxoacyl-[acyl-carrier-protein] synthase activity;GO:0004421//hydroxymethylglutaryl-CoA synthase activity;GO:0016210//naringenin-chalcone synthase activity;GO:0016740//transferase activity;GO:0016746//acyltransferase activity;GO:0016747//acyltransferase activity, transferring groups other than amino-acyl groups	GO:0006633//fatty acid biosynthetic process;GO:0008150//biological_process;GO:0008152//metabolic process;GO:0009058//biosynthetic process;GO:0009812//flavonoid metabolic process;GO:0009813//flavonoid biosynthetic process;GO:0071704//organic substance metabolic process;GO:1901576//organic substance biosynthetic process
						8	17	Isoform0054170	TIP1-1	0.962	0.895	20.7312	14.8698	0.479418	3.27631e-221	7.29306e-217	AFH36344.1 aquaporin TIP2;2 [Quercus petraea]	-	-	-	-	GO:0000325//plant-type vacuole;GO:0005575//cellular_component;GO:0005622//intracellular anatomical structure;GO:0005737//cytoplasm;GO:0005773//vacuole;GO:0005774//vacuolar membrane;GO:0005886//plasma membrane;GO:0005887//integral component of plasma membrane;GO:0009705//plant-type vacuole membrane;GO:0016020//membrane;GO:0016021//integral component of membrane;GO:0031090//organelle membrane;GO:00…	GO:0003674//molecular_function;GO:0005215//transporter activity;GO:0005372//water transmembrane transporter activity;GO:0015250//water channel activity;GO:0015267//channel activity;GO:0015318//inorganic molecular entity transmembrane transporter activity;GO:0022803//passive transmembrane transporter activity;GO:0022857//transmembrane transporter activity;GO:0031419//cobalamin binding	GO:0006810//transport;GO:0006811//ion transport;GO:0006833//water transport;GO:0008150//biological_process;GO:0015889//cobalamin transport;GO:0034220//ion transmembrane transport;GO:0042044//fluid transport;GO:0051179//localization;GO:0051234//establishment of localization;GO:0055085//transmembrane transport
						8	18	Isoform0054955	TPRP-F1	0.677	0.438	5.60739	3.05751	0.874975	7.42161e-218	1.65205e-213	KAF4392056.1 hypothetical protein F8388_004385 [Cannabis sativa]	-	-	-	-	-	-	-
						8	19	Isoform0055383	CAB40	0.69	0.434	5.65202	3.43518	0.718382	1.14349e-216	2.54541e-212	DAD37579.1 TPA_asm: hypothetical protein HUJ06_008220 [Nelumbo nucifera]	Metabolism;Metabolism	Global and overview maps;Energy metabolism	ko01100//Metabolic pathways;ko00196//Photosynthesis - antenna proteins	K08912;K08912	-	-	-
						8	20	Isoform0058642	MT2	0.438	0.215	3.63065	2.31814	0.647257	1.3169e-204	2.93141e-200	OVA07764.1 hypothetical protein BVC80_8961g27 [Macleaya cordata]	-	-	-	-	-	GO:0046872//metal ion binding	-
						8	21	Isoform0058345	SD2	0.713	0.475	5.82706	3.55087	0.714593	2.15236e-204	4.79116e-200	KAA8532364.1 hypothetical protein F0562_032381 [Nyssa sinensis]	-	-	-	-	GO:0005575//cellular_component;GO:0005576//extracellular region;GO:0005618//cell wall;GO:0005886//plasma membrane;GO:0009505//plant-type cell wall;GO:0016020//membrane;GO:0030312//external encapsulating structure;GO:0071944//cell periphery	-	GO:0001906//cell killing;GO:0006950//response to stress;GO:0006952//defense response;GO:0008150//biological_process;GO:0009605//response to external stimulus;GO:0009607//response to biotic stimulus;GO:0009620//response to fungus;GO:0031640//killing of cells of other organism;GO:0035821//modulation of process of other organism;GO:0043207//response to external biotic stimulus;GO:0044364//disruption…
						8	22	Isoform0058478	Isoform0058478	0.423	0.211	2.61078	1.45444	0.844015	3.30813e-189	7.3639e-185	XP_020416254.1 non-specific lipid-transfer protein 2-like [Prunus persica]	-	-	-	-	-	GO:0005515//protein binding	-
						8	23	Isoform0056896	RBCS	0.972	0.869	23.1045	17.4571	0.404365	2.34865e-185	5.22809e-181	KAF6165752.1 hypothetical protein GIB67_012649 [Kingdonia uniflora]	Metabolism;Metabolism;Metabolism;Metabolism;Metabolism	Global and overview maps;Global and overview maps;Global and overview maps;Energy metabolism;Carbohydrate metabolism	ko01100//Metabolic pathways;ko01110//Biosynthesis of secondary metabolites;ko01200//Carbon metabolism;ko00710//Carbon fixation in photosynthetic organisms;ko00630//Glyoxylate and dicarboxylate metabolism	K01602;K01602;K01602;K01602;K01602	-	-	-
						8	24	Isoform0055613	TPRP-F1	0.427	0.218	2.37288	1.16558	1.02558	5.74143e-185	1.27804e-180	PIA30179.1 hypothetical protein AQUCO_05700110v1 [Aquilegia coerulea]	-	-	-	-	-	GO:0016410//N-acyltransferase activity	GO:0009245//lipid A biosynthetic process
						8	25	Isoform0054767	ELIP1	0.969	0.854	23.2489	17.8861	0.378323	2.68963e-183	5.98713e-179	KAF9618603.1 hypothetical protein IFM89_002298 [Coptis chinensis]	-	-	-	-	-	-	-
						8	26	Isoform0022071	SBT1.4	0.84	0.644	10.7358	7.37384	0.541943	1.08961e-182	2.42548e-178	OVA03786.1 Peptidase S8/S53 domain [Macleaya cordata]	-	-	-	-	-	GO:0008236//serine-type peptidase activity	GO:0006508//proteolysis;GO:0009306//protein secretion
						8	27	Isoform0057969	HTR2	0.624	0.371	4.40409	3.37256	0.384999	3.10589e-182	6.91372e-178	PUZ62097.1 hypothetical protein GQ55_4G330500 [Panicum hallii var. hallii] [Panicum hallii]	-	-	-	-	GO:0071821//FANCM-MHF complex	GO:0003677//DNA binding	-
						8	28	Isoform0057563	SP1L1	0.938	0.852	13.8807	9.78791	0.504004	1.11986e-181	2.4928e-177	PIA63131.1 hypothetical protein AQUCO_00200869v1 [Aquilegia coerulea]	-	-	-	-	-	-	-
						8	29	Isoform0057368	At2g28720	0.781	0.581	7.07278	5.14527	0.45903	2.8758e-181	6.40152e-177	XP_011101528.1 histone H2B-like [Sesamum indicum]	-	-	-	-	GO:0005669//transcription factor TFIID complex	GO:0003677//DNA binding	GO:0006352//DNA-templated transcription, initiation
						8	30	Isoform0054433	Isoform0054433	0.943	0.821	17.497	13.081	0.419631	6.49515e-178	1.44582e-173	XP_019453376.1 PREDICTED: phosphoprotein ECPP44-like [Lupinus angustifolius]	-	-	-	-	GO:0005575//cellular_component;GO:0005622//intracellular anatomical structure;GO:0005737//cytoplasm;GO:0005829//cytosol;GO:0016020//membrane	-	GO:0001101//response to acid chemical;GO:0006950//response to stress;GO:0008150//biological_process;GO:0009266//response to temperature stimulus;GO:0009409//response to cold;GO:0009414//response to water deprivation;GO:0009415//response to water;GO:0009628//response to abiotic stimulus;GO:0009631//cold acclimation;GO:0009719//response to endogenous stimulus;GO:0009725//response to hormone;GO:0009…
						8	31	Isoform0057268	RPL27AC	0.936	0.831	13.8287	9.80063	0.496718	1.40496e-174	3.12743e-170	XP_012845555.1 PREDICTED: 60S ribosomal protein L27a-3 [Erythranthe guttata]	Genetic Information Processing	Translation	ko03010//Ribosome	K02900	GO:0000315//organellar large ribosomal subunit;GO:0005575//cellular_component;GO:0005622//intracellular anatomical structure;GO:0005737//cytoplasm;GO:0005829//cytosol;GO:0005840//ribosome;GO:0015934//large ribosomal subunit;GO:0022625//cytosolic large ribosomal subunit;GO:0022626//cytosolic ribosome;GO:0032991//protein-containing complex;GO:0043226//organelle;GO:0043228//non-membrane-bounded orga…	GO:0003674//molecular_function;GO:0003676//nucleic acid binding;GO:0003723//RNA binding;GO:0003735//structural constituent of ribosome;GO:0005198//structural molecule activity;GO:0005488//binding;GO:0097159//organic cyclic compound binding;GO:1901363//heterocyclic compound binding	GO:0002181//cytoplasmic translation;GO:0006412//translation;GO:0006518//peptide metabolic process;GO:0006807//nitrogen compound metabolic process;GO:0008150//biological_process;GO:0008152//metabolic process;GO:0009058//biosynthetic process;GO:0009059//macromolecule biosynthetic process;GO:0009987//cellular process;GO:0010467//gene expression;GO:0019538//protein metabolic process;GO:0034641//cellu…
						8	32	Isoform0057956	RPL23A	0.971	0.91	19.3656	14.3209	0.435377	1.89586e-171	4.22018e-167	AAP80667.1 ribosomal Pr 117, partial [Triticum aestivum]	Genetic Information Processing	Translation	ko03010//Ribosome	K02894	GO:0000315//organellar large ribosomal subunit;GO:0005840//ribosome;GO:0022625//cytosolic large ribosomal subunit	GO:0003735//structural constituent of ribosome	GO:0006412//translation
						8	33	Isoform0056764	TRX1	0.876	0.748	9.90273	6.72619	0.558037	3.9087e-168	8.70077e-164	OVA06184.1 Thioredoxin [Macleaya cordata]	-	-	-	-	GO:0005737//cytoplasm	GO:0003756//protein disulfide isomerase activity;GO:0015036//disulfide oxidoreductase activity;GO:0016491//oxidoreductase activity	GO:0006457//protein folding
						8	34	Isoform0056769	tlp	0.622	0.392	5.69919	4.02142	0.503053	1.02892e-167	2.29038e-163	KAF8379455.1 hypothetical protein HHK36_028891 [Tetracentron sinense]	-	-	-	-	-	-	-
						8	35	Isoform0054236	RAN3	0.946	0.872	15.2548	11.1424	0.453201	1.05785e-167	2.35477e-163	KAF2287204.1 hypothetical protein GH714_039337 [Hevea brasiliensis]	Genetic Information Processing;Genetic Information Processing	Translation;Translation	ko03013//Nucleocytoplasmic transport;ko03008//Ribosome biogenesis in eukaryotes	K07936;K07936	-	GO:0003723//RNA binding;GO:0003724//RNA helicase activity;GO:0003924//GTPase activity;GO:0005525//GTP binding	-
						8	36	Isoform0056461	TCTP	0.93	0.854	13.3265	9.70814	0.457032	6.63109e-166	1.47608e-161	XP_045816171.1 translationally-controlled tumor protein homolog [Trifolium pratense]	-	-	-	-	GO:0005575//cellular_component;GO:0005622//intracellular anatomical structure;GO:0005634//nucleus;GO:0005737//cytoplasm;GO:0043226//organelle;GO:0043227//membrane-bounded organelle;GO:0043229//intracellular organelle;GO:0043231//intracellular membrane-bounded organelle	GO:0003674//molecular_function;GO:0005488//binding;GO:0005509//calcium ion binding;GO:0005515//protein binding;GO:0008017//microtubule binding;GO:0008092//cytoskeletal protein binding;GO:0015631//tubulin binding;GO:0043167//ion binding;GO:0043169//cation binding;GO:0046872//metal ion binding	GO:0008150//biological_process;GO:0009987//cellular process;GO:0030154//cell differentiation;GO:0032502//developmental process;GO:0042127//regulation of cell population proliferation;GO:0048869//cellular developmental process;GO:0050789//regulation of biological process;GO:0050794//regulation of cellular process;GO:0065007//biological regulation
						8	37	Isoform0057450	Isoform0057450	0.98	0.902	23.6982	18.4423	0.361764	3.02746e-165	6.73912e-161	KAF3960238.1 hypothetical protein CMV_015034 [Castanea mollissima]	-	-	-	-	GO:0005575//cellular_component;GO:0005576//extracellular region;GO:0005622//intracellular anatomical structure;GO:0005737//cytoplasm;GO:0005773//vacuole;GO:0005886//plasma membrane;GO:0009507//chloroplast;GO:0009536//plastid;GO:0016020//membrane;GO:0031224//intrinsic component of membrane;GO:0031225//anchored component of membrane;GO:0031226//intrinsic component of plasma membrane;GO:0043226//org…	GO:0003674//molecular_function;GO:0003824//catalytic activity;GO:0009055//electron transfer activity;GO:0016491//oxidoreductase activity	GO:0006091//generation of precursor metabolites and energy;GO:0008150//biological_process;GO:0008152//metabolic process;GO:0009987//cellular process;GO:0022900//electron transport chain;GO:0044237//cellular metabolic process
						8	38	Isoform0053990	At1g18250	0.673	0.468	5.06054	3.2008	0.660858	1.01385e-164	2.25684e-160	XP_010262514.1 PREDICTED: thaumatin-like protein isoform X2 [Nelumbo nucifera]	-	-	-	-	-	-	-
						8	39	Isoform0057252	UBC28	0.904	0.799	11.193	7.89369	0.503824	1.39124e-162	3.0969e-158	KAG9443258.1 hypothetical protein H6P81_014598 [Aristolochia fimbriata]	Genetic Information Processing;Genetic Information Processing	Folding, sorting and degradation;Folding, sorting and degradation	ko04141//Protein processing in endoplasmic reticulum;ko04120//Ubiquitin mediated proteolysis	K06689;K06689	-	GO:0005515//protein binding	-
						8	40	Isoform0057044	CAM72	0.953	0.878	16.124	12.0228	0.423443	7.44229e-158	1.65665e-153	XP_026402871.1 calmodulin [Papaver somniferum]	Organismal Systems;Environmental Information Processing;Environmental Information Processing	Environmental adaptation;Signal transduction;Signal transduction	ko04626//Plant-pathogen interaction;ko04016//MAPK signaling pathway - plant;ko04070//Phosphatidylinositol signaling system	K02183;K02183;K02183	GO:0016020//membrane;GO:0030880//RNA polymerase complex	GO:0003674//molecular_function;GO:0004553//hydrolase activity, hydrolyzing O-glycosyl compounds;GO:0005488//binding;GO:0005509//calcium ion binding;GO:0005515//protein binding;GO:0015159//polysaccharide transmembrane transporter activity;GO:0043167//ion binding;GO:0043169//cation binding;GO:0046872//metal ion binding	GO:0000272//polysaccharide catabolic process;GO:0006352//DNA-templated transcription, initiation;GO:0015774//polysaccharide transport
[truncated: 10 more rows]

## Sheet: Claster9
Target_Cluster	Number	Gene ID	Gene Name	Target_Cluster_pct	Other_Cluster_pct	Target_Cluster_mean	Other_Cluster_mean	Log2FC	Pvalue	Qvalue	Description	KEGG_A_class	KEGG_B_class	Pathway	K_ID	GO Component	GO Function	GO Process
[truncated: 50 more rows]

[truncated: 6 more sheets: Claster10, Claster11, Claster12, Claster13, Claster14, Claster15]
