# Supplementary material for: Full-length RNA sequencing and single-nucleus sequencing deciphers programmed cell death and developmental trajectories in laticiferous canals of Decaisnea insignis fruits
Source: Front Plant Sci. 2024 Aug 13;15:1446561. doi: 10.3389/fpls.2024.1446561 (PMC11369900; doi:10.3389/fpls.2024.1446561)
Supplement: Supplementary Table 2 — Marker genes annotation list. [file Table_2.xlsx]

## Sheet: Sheet1
Cluster	Cell Type	Marker Gene	Gene ID(Arabidopsis thaliana)	doi
0	Meristem	LSM2	AT1G03330	10.1016/j.celrep.2019.04.054
0	Meristem	ORRM2	AT5G54580	10.1016/j.celrep.2019.04.054
0	Meristem	RPL29	AT5G65220	10.1016/j.devcel.2019.02.022
1	Meristem	PEPD	AT4G29490	10.1104/pp.18.01482
1	Meristem	PNC1	AT3G05290	10.1104/pp.18.01482
1	Meristem	LPPG	AT3G50920	10.1104/pp.18.01482
2	Epidermis	BURP3	AT5G25610	10.1093/plcell/koaa060
2	Epidermis	FDH	AT2G26250	10.1093/plcell/koaa060
2	Epidermis	CER2	AT4G24510	10.1093/plcell/koaa060
3	Epidermis	CER1	AT1G02205	10.1093/plcell/koaa060
3	Epidermis	DIM	AT3G19820	10.1016/j.devcel.2019.02.022
3	Epidermis	CER1	AT1G02205	10.1093/plcell/koaa060
4	Meristem	RER5	AT2G40400	10.1104/pp.18.01482
4	Meristem	PNC1	AT3G05290	10.1104/pp.18.01482
4	Meristem	LPPG	AT3G50920	10.1104/pp.18.01482
5	Meristemoid mother cell	At1g07660	At1g07660	10.1016/j.molp.2020.06.010
5	Meristemoid mother cell	HTR2	AT1G09200	10.1016/j.molp.2020.06.010
5	Meristemoid mother cell	His4	AT2G28740	10.1016/j.molp.2020.06.010
6	Meristemoid mother cell	ECT2	AT3G13460	10.1016/j.molp.2020.06.010
6	Meristemoid mother cell	HTR2	AT1G09200	10.1016/j.molp.2020.06.010
6	Meristemoid mother cell	His4	AT2G28740	10.1016/j.molp.2020.06.010
7	Meristem	SCL28	AT1G63100	10.1016/j.devcel.2019.02.022
7	Meristem	IMK3	AT3G56100	10.1016/j.devcel.2019.02.022
7	Meristem	TPX2	AT1G03780	10.1016/j.devcel.2019.02.022
8	Epidermis	CHS	AT5G13930	10.1093/plcell/koaa060
8	Epidermis	MT2	AT1G11410	10.1093/plcell/koaa060
8	Epidermis	At1g73230	At1g73230	10.1126/science.aay4970
9	Xylem	FAAH	AT5G64440	10.1126/science.aay4970
9	Xylem	CMT3	AT1G69770	10.1126/science.aay4970
9	Xylem	CKS1	AT2G27960	10.1126/science.aay4970
10	Phloem	At4g02290	At4g02290	10.1126/science.aay4970
10	Phloem	XTH23	AT4G25810	10.1126/science.aay4970
10	Phloem	At5g01750	At5g01750	10.1126/science.aay4970
11	Epidermis	LRR1	AT5G16590	10.1093/plcell/koaa060
11	Epidermis	HMGR2	AT2G17370	10.1104/pp.18.01482
11	Epidermis	AT1G62810	AT1G62810	10.1126/science.aay4970
12	Unknow	CHD0	AT2G13369
12	Unknow	CHD1	AT2G13370
12	Unknow	hts	AT1G73970
13	Phloem	AGO10	AT5G43810	10.1105/tpc.18.00785
13	Phloem	RISBZ4	AT5G24800	10.1126/science.aay4970
13	Phloem	NIK1	AT5G16000	10.1105/tpc.18.00785
14	Phloem	NHL1	AT3G11660	10.1126/science.aay4970
14	Phloem	TPPJ	AT5G65140	10.1126/science.aay4970
14	Phloem	NAT7	AT1G60030	10.1186/s13059-015-0580-x
15	Epidermis	STC	AT2G24500	10.1126/science.aay4970
15	Epidermis	PRP4	AT2G41500	10.1126/science.aay4970
15	Epidermis	XTH7	AT4G37800	10.1093/plcell/koaa060
